# Supplementary material for: Butane-1,4-diyl bis­(benzene­carbodi­thio­ate)
Source: Acta Crystallogr Sect E Struct Rep Online. 2013 Oct 12;69(Pt 11):o1636. doi: 10.1107/S1600536813027529 (PMC3884305; doi:10.1107/S1600536813027529)
Supplement: Supplementary file 1 [file e-69-o1636-sup1.cif]

##############################################################################
#                                                                            #
# This CIF contains the data in a paper accepted for publication in          #
# Acta Crystallographica Section E. It conforms to the requirements of       #
# Notes for Authors for Acta Crystallographica Section E, and has been       #
# peer reviewed under the auspices of the IUCr Commission on Journals.       #
#                                                                            #
# Full details of the Crystallographic Information File format               #
# are given in the paper "The Crystallographic Information File (CIF):       #
# a New Standard Archive File for Crystallography" by S. R. Hall, F. H.      #
# Allen and I. D. Brown [Acta Cryst. (1991), A47, 655-685].                  #
#                                                                            #
# The current version of the core CIF dictionary is obtainable from          #
# ftp://ftp.iucr.org/pub/cif_core.dic.                                       #
#                                                                            #
# Software is freely available for graphical display of the structure(s)     #
# in this CIF. For information consult the CIF software page                 #
# http://www.iucr.org/resources/cif/software.                                #
#                                                                            #
# This file may be used for bona fide research purposes within the           #
# scientific community so long as proper attribution is given to the journal # 
# article from which it was obtained.                                        #
#                                                                            #
##############################################################################
data_I
_audit_creation_method     SHELXL-97
_journal_date_recd_electronic     2013-10-07
_journal_date_accepted     2013-10-08
_journal_name_full     'Acta Crystallographica, Section E'
_journal_year     2013
_journal_volume     69
_journal_issue     11
_journal_page_first     o1636
_journal_page_last     o1636
_journal_paper_category     QO
_journal_paper_doi     10.1107/S1600536813027529
_journal_coeditor_code     IS5312
_publ_contact_author_name     'Yuji Sasanuma'
_publ_contact_author_address
;
Department of Applied Chemistry and
Biotechnology, Chiba University, 1-33
Yayoi-cho, Inage-ku, Chiba 263-8522, Japan
;
_publ_contact_author_email     sasanuma@faculty.chiba-u.jp
_publ_contact_author_fax     '+81 43 290 3394'
_publ_contact_author_phone     '+81 43 290 3394'
_publ_section_title
;
Butane-1,4-diyl bis(benzenecarbodithioate)
;
_publ_section_title_footnote     .
loop_
    _publ_author_name
    _publ_author_address
    'Daisuke Abe '
;
Department of Applied Chemistry and Biotechnology, Chiba University, 1-33
Yayoi-cho, Inage-ku, Chiba 263-8522, Japan
;
    'Yuji Sasanuma'
;
Department of Applied Chemistry and Biotechnology, Chiba University, 1-33
Yayoi-cho, Inage-ku, Chiba 263-8522, Japan
;
_publ_section_synopsis     .
_chemical_name_systematic
;
Butane-1,4-diyl bis(benzenecarbodithioate)
;
_chemical_formula_moiety     'C18 H18 S4'
_chemical_formula_sum     'C18 H18 S4'
_chemical_formula_iupac     'C18 H18 S4'
_chemical_formula_weight     362.56
_chemical_melting_point     341
_symmetry_cell_setting     monoclinic
_symmetry_space_group_name_H-M     'P 21/n'
_symmetry_space_group_name_Hall     '-P 2yn'
loop_
    _symmetry_equiv_pos_as_xyz
    'x, y, z'
    '-x+1/2, y+1/2, -z+1/2'
    '-x, -y, -z'
    'x-1/2, -y-1/2, z-1/2'
_cell_length_a     11.0205(6)
_cell_length_b     7.2535(5)
_cell_length_c     11.3090(7)
_cell_angle_alpha     90.00
_cell_angle_beta     110.805(2)
_cell_angle_gamma     90.00
_cell_volume     845.06(9)
_cell_formula_units_Z     2
_cell_measurement_reflns_used     5003
_cell_measurement_theta_min     4.81
_cell_measurement_theta_max     67.82
_cell_measurement_temperature     173
_exptl_crystal_description     plate
_exptl_crystal_colour     pink
_exptl_crystal_size_max     0.40
_exptl_crystal_size_mid     0.20
_exptl_crystal_size_min     0.01
_exptl_crystal_density_diffrn     1.425
_exptl_crystal_density_meas     ?
_exptl_crystal_density_method     'not measured'
_exptl_crystal_F_000     380
_exptl_absorpt_coefficient_mu     5.091
_exptl_absorpt_correction_type     multi-scan
_exptl_absorpt_process_details     '(SADABS; Bruker, 2001)'
_exptl_absorpt_correction_T_min     0.2353
_exptl_absorpt_correction_T_max     0.9509
_exptl_special_details     ?
_diffrn_ambient_temperature     173
_diffrn_radiation_type     'Cu K\a'
_diffrn_radiation_wavelength     1.54178
_diffrn_radiation_source     'Bruker TXS fine-focus rotating anode'
_diffrn_radiation_monochromator     'Bruker Helios multilayer confocal mirror'
_diffrn_measurement_device_type     'Bruker APEXII CCD area-detector'
_diffrn_measurement_method     '\f and \w scans'
_diffrn_detector_area_resol_mean     8.333
_diffrn_reflns_number     4872
_diffrn_reflns_av_R_equivalents     0.0280
_diffrn_reflns_av_sigmaI/netI     0.0335
_diffrn_reflns_theta_min     4.81
_diffrn_reflns_theta_max     68.14
_diffrn_reflns_theta_full     68.00
_diffrn_measured_fraction_theta_max     0.960
_diffrn_measured_fraction_theta_full     0.960
_diffrn_reflns_limit_h_min     -13
_diffrn_reflns_limit_h_max     13
_diffrn_reflns_limit_k_min     -8
_diffrn_reflns_limit_k_max     7
_diffrn_reflns_limit_l_min     -13
_diffrn_reflns_limit_l_max     13
_refine_special_details
;
Refinement of <i>F</i>^2^ against ALL reflections. The weighted <i>R</i>-factor
<i>wR</i> and goodness of fit <i>S</i> are based on <i>F</i>^2^, conventional
<i>R</i>-factors <i>R</i> are based on <i>F</i>, with <i>F</i> set to zero for
negative <i>F</i>^2^. The threshold expression of <i>F</i>^2^ >
\s(<i>F</i>^2^) is used only for calculating <i>R</i>-factors(gt) <i>etc</i>.
and is not relevant to the choice of reflections for refinement.
<i>R</i>-factors based on <i>F</i>^2^ are statistically about twice as large
as those based on <i>F</i>, and <i>R</i>-factors based on ALL data will be
even larger.
;
_reflns_number_total     1480
_reflns_number_gt     1468
_reflns_threshold_expression     I>2sigma(I)
_refine_ls_structure_factor_coef     Fsqd
_refine_ls_matrix_type     full
_refine_ls_R_factor_all     0.0369
_refine_ls_R_factor_gt     0.0366
_refine_ls_wR_factor_gt     0.0994
_refine_ls_wR_factor_ref     0.0997
_refine_ls_goodness_of_fit_ref     1.127
_refine_ls_restrained_S_all     1.127
_refine_ls_number_reflns     1480
_refine_ls_number_parameters     100
_refine_ls_number_restraints     0
_refine_ls_hydrogen_treatment     constr
_refine_ls_weighting_scheme     calc
_refine_ls_weighting_details
         'calc w=1/[\s^2^(Fo^2^)+(0.0393P)^2^+1.0478P] where P=(Fo^2^+2Fc^2^)/3'
_atom_sites_solution_hydrogens     geom
_atom_sites_solution_primary     direct
_atom_sites_solution_secondary     difmap
_refine_ls_shift/su_max     0.000
_refine_ls_shift/su_mean     0.000
_refine_diff_density_max     0.349
_refine_diff_density_min     -0.310
_refine_ls_extinction_method     none
_refine_ls_extinction_coef     ?
loop_
    _atom_type_symbol
    _atom_type_description
    _atom_type_scat_dispersion_real
    _atom_type_scat_dispersion_imag
    _atom_type_scat_source
    'C' 'C' 0.0181 0.0091
                         'International Tables Vol C Tables 4.2.6.8 and 6.1.1.4'
    'H' 'H' 0.0000 0.0000
                         'International Tables Vol C Tables 4.2.6.8 and 6.1.1.4'
    'S' 'S' 0.3331 0.5567
                         'International Tables Vol C Tables 4.2.6.8 and 6.1.1.4'
_computing_data_collection     'APEX2 (Bruker, 2007)'
_computing_cell_refinement     'SAINT (Bruker, 2007)'
_computing_data_reduction     'SAINT (Bruker, 2007)'
_computing_structure_solution     'SHELXS97 (Sheldrick, 2008)'
_computing_structure_refinement     'SHELXL97 (Sheldrick, 2008)'
_computing_molecular_graphics
;<i>SHELXTL</i> (Sheldrick, 2008) and
 <i>Mercury</i> (Macrae <i>et al.</i>, 2006)
;
_computing_publication_material     '<i>SHELXTL</i> (Sheldrick, 2008)'
loop_
    _atom_site_type_symbol
    _atom_site_label
    _atom_site_fract_x
    _atom_site_fract_y
    _atom_site_fract_z
    _atom_site_U_iso_or_equiv
    _atom_site_adp_type
    _atom_site_calc_flag
    _atom_site_refinement_flags
    _atom_site_occupancy
    _atom_site_symmetry_multiplicity
    _atom_site_disorder_assembly
    _atom_site_disorder_group
    C C1 -0.0082(2) 0.2157(3) 0.3798(2) 0.0226(5) Uani d . 1 1 . .
    C C2 0.0225(2) 0.2350(4) 0.5097(2) 0.0271(5) Uani d . 1 1 . .
    H H2 0.1068 0.2029 0.5658 0.033 Uiso calc R 1 1 . .
    C C3 -0.0686(2) 0.3004(4) 0.5579(2) 0.0309(5) Uani d . 1 1 . .
    H H3 -0.0463 0.3138 0.6467 0.037 Uiso calc R 1 1 . .
    C C4 -0.1921(2) 0.3461(4) 0.4770(3) 0.0314(6) Uani d . 1 1 . .
    H H4 -0.2547 0.3904 0.5100 0.038 Uiso calc R 1 1 . .
    C C5 -0.2237(2) 0.3270(4) 0.3480(3) 0.0347(6) Uani d . 1 1 . .
    H H5 -0.3085 0.3581 0.2923 0.042 Uiso calc R 1 1 . .
    C C6 -0.1329(2) 0.2628(4) 0.2992(2) 0.0300(5) Uani d . 1 1 . .
    H H6 -0.1556 0.2508 0.2103 0.036 Uiso calc R 1 1 . .
    C C7 0.0885(2) 0.1450(3) 0.3270(2) 0.0222(5) Uani d . 1 1 . .
    C C8 0.3424(2) 0.0498(4) 0.3534(2) 0.0288(5) Uani d . 1 1 . .
    H H8A 0.3123 -0.0796 0.3375 0.035 Uiso calc R 1 1 . .
    H H8B 0.3313 0.1080 0.2710 0.035 Uiso calc R 1 1 . .
    C C9 0.4854(2) 0.0543(4) 0.4385(2) 0.0270(5) Uani d . 1 1 . .
    H H9A 0.5121 0.1841 0.4594 0.032 Uiso calc R 1 1 . .
    H H9B 0.5381 0.0031 0.3913 0.032 Uiso calc R 1 1 . .
    S S1 0.04887(5) 0.05242(9) 0.18505(5) 0.0286(2) Uani d . 1 1 . .
    S S2 0.24732(5) 0.17228(9) 0.42927(5) 0.0278(2) Uani d . 1 1 . .
loop_
    _atom_site_aniso_label
    _atom_site_aniso_U_11
    _atom_site_aniso_U_22
    _atom_site_aniso_U_33
    _atom_site_aniso_U_12
    _atom_site_aniso_U_13
    _atom_site_aniso_U_23
    C1 0.0177(10) 0.0217(12) 0.0276(11) -0.0011(9) 0.0072(9) 0.0005(9)
    C2 0.0197(11) 0.0330(13) 0.0271(11) 0.0003(10) 0.0064(9) 0.0023(10)
    C3 0.0304(12) 0.0364(14) 0.0286(12) -0.0004(11) 0.0136(10) -0.0013(11)
    C4 0.0255(12) 0.0310(14) 0.0429(14) 0.0014(10) 0.0186(11) -0.0034(11)
    C5 0.0189(11) 0.0430(16) 0.0389(14) 0.0067(11) 0.0063(10) -0.0015(12)
    C6 0.0210(11) 0.0391(15) 0.0269(11) 0.0026(10) 0.0047(9) -0.0026(10)
    C7 0.0169(10) 0.0228(12) 0.0255(11) 0.0010(8) 0.0058(8) 0.0044(9)
    C8 0.0178(11) 0.0406(15) 0.0283(11) 0.0071(10) 0.0087(9) -0.0003(10)
    C9 0.0172(11) 0.0335(14) 0.0312(12) 0.0040(9) 0.0097(9) 0.0022(10)
    S1 0.0211(3) 0.0387(4) 0.0246(3) -0.0006(2) 0.0062(2) -0.0052(2)
    S2 0.0143(3) 0.0394(4) 0.0271(3) 0.0035(2) 0.0040(2) -0.0065(2)
_geom_special_details
;
All e.s.d.'s (except the e.s.d. in the dihedral angle between two l.s. planes)
are estimated using the full covariance matrix. The cell e.s.d.'s are taken
into account individually in the estimation of e.s.d.'s in distances, angles
and torsion angles; correlations between e.s.d.'s in cell parameters are only
used when they are defined by crystal symmetry. An approximate (isotropic)
treatment of cell e.s.d.'s is used for estimating e.s.d.'s involving l.s.
planes.
;
loop_
    _geom_bond_atom_site_label_1
    _geom_bond_atom_site_label_2
    _geom_bond_site_symmetry_2
    _geom_bond_distance
    _geom_bond_publ_flag
    C1 C2 . 1.392(3) ?
    C1 C6 . 1.395(3) ?
    C1 C7 . 1.487(3) ?
    C2 C3 . 1.386(4) ?
    C2 H2 . 0.9500 ?
    C3 C4 . 1.383(4) ?
    C3 H3 . 0.9500 ?
    C4 C5 . 1.381(4) ?
    C4 H4 . 0.9500 ?
    C5 C6 . 1.384(3) ?
    C5 H5 . 0.9500 ?
    C6 H6 . 0.9500 ?
    C7 S1 . 1.649(2) ?
    C7 S2 . 1.732(2) ?
    C8 C9 . 1.527(3) ?
    C8 S2 . 1.807(2) ?
    C8 H8A . 0.9900 ?
    C8 H8B . 0.9900 ?
    C9 C9 3_656 1.530(5) ?
    C9 H9A . 0.9900 ?
    C9 H9B . 0.9900 ?
loop_
    _geom_angle_atom_site_label_1
    _geom_angle_atom_site_label_2
    _geom_angle_atom_site_label_3
    _geom_angle_site_symmetry_1
    _geom_angle_site_symmetry_3
    _geom_angle
    _geom_angle_publ_flag
    C2 C1 C6 . . 118.6(2) ?
    C2 C1 C7 . . 121.2(2) ?
    C6 C1 C7 . . 120.2(2) ?
    C3 C2 C1 . . 120.7(2) ?
    C3 C2 H2 . . 119.6 ?
    C1 C2 H2 . . 119.6 ?
    C4 C3 C2 . . 120.1(2) ?
    C4 C3 H3 . . 120.0 ?
    C2 C3 H3 . . 120.0 ?
    C5 C4 C3 . . 119.6(2) ?
    C5 C4 H4 . . 120.2 ?
    C3 C4 H4 . . 120.2 ?
    C4 C5 C6 . . 120.5(2) ?
    C4 C5 H5 . . 119.7 ?
    C6 C5 H5 . . 119.7 ?
    C5 C6 C1 . . 120.4(2) ?
    C5 C6 H6 . . 119.8 ?
    C1 C6 H6 . . 119.8 ?
    C1 C7 S1 . . 123.48(16) ?
    C1 C7 S2 . . 113.01(16) ?
    S1 C7 S2 . . 123.51(13) ?
    C9 C8 S2 . . 109.43(16) ?
    C9 C8 H8A . . 109.8 ?
    S2 C8 H8A . . 109.8 ?
    C9 C8 H8B . . 109.8 ?
    S2 C8 H8B . . 109.8 ?
    H8A C8 H8B . . 108.2 ?
    C8 C9 C9 . 3_656 113.5(2) ?
    C8 C9 H9A . . 108.9 ?
    C9 C9 H9A 3_656 . 108.9 ?
    C8 C9 H9B . . 108.9 ?
    C9 C9 H9B 3_656 . 108.9 ?
    H9A C9 H9B . . 107.7 ?
    C7 S2 C8 . . 104.20(11) ?
loop_
    _geom_torsion_atom_site_label_1
    _geom_torsion_atom_site_label_2
    _geom_torsion_atom_site_label_3
    _geom_torsion_atom_site_label_4
    _geom_torsion_site_symmetry_1
    _geom_torsion_site_symmetry_2
    _geom_torsion_site_symmetry_3
    _geom_torsion_site_symmetry_4
    _geom_torsion
    _geom_torsion_publ_flag
    C6 C1 C2 C3 . . . . -0.3(4) ?
    C7 C1 C2 C3 . . . . -179.8(2) ?
    C1 C2 C3 C4 . . . . 0.5(4) ?
    C2 C3 C4 C5 . . . . -0.3(4) ?
    C3 C4 C5 C6 . . . . -0.1(4) ?
    C4 C5 C6 C1 . . . . 0.3(4) ?
    C2 C1 C6 C5 . . . . -0.1(4) ?
    C7 C1 C6 C5 . . . . 179.4(2) ?
    C2 C1 C7 S1 . . . . 158.30(19) ?
    C6 C1 C7 S1 . . . . -21.2(3) ?
    C2 C1 C7 S2 . . . . -22.3(3) ?
    C6 C1 C7 S2 . . . . 158.2(2) ?
    S2 C8 C9 C9 . . . 3_656 66.7(3) ?
    C1 C7 S2 C8 . . . . 172.54(17) ?
    S1 C7 S2 C8 . . . . -8.11(19) ?
    C9 C8 S2 C7 . . . . -176.88(17) ?
_iucr_refine_instructions_details
;
TITL 4DBS4 in P2(1)/n
CELL 1.54178  11.0205   7.2535  11.3090  90.000 110.805  90.000
ZERR    2.00   0.0006   0.0005   0.0007   0.000   0.002   0.000
LATT 1
SYMM 0.5-X, 0.5+Y, 0.5-Z
SFAC C  H  S
UNIT 36  36  8
OMIT 0
L.S. 50
ACTA 136
BOND $h
FMAP 2
PLAN 4
CONF
SIZE 0.01 0.20 0.40
WGHT   0.039300   1.047800
FVAR 0.296960
TEMP -100
MOLE 1
C1     1  -0.008240   0.215709   0.379803  11.000000   0.017740 =
           0.021710   0.027560   0.000460   0.007190  -0.001130
C2     1   0.022467   0.234976   0.509661  11.000000   0.019700 =
           0.033000   0.027120   0.002270   0.006370   0.000320
AFIX 43
H2     2   0.106833   0.202917   0.565836  11.000000  -1.200000
AFIX 0
C3     1  -0.068625   0.300383   0.557911  11.000000   0.030390 =
           0.036360   0.028550  -0.001290   0.013590  -0.000390
AFIX 43
H3     2  -0.046280   0.313847   0.646687  11.000000  -1.200000
AFIX 0
C4     1  -0.192074   0.346111   0.476991  11.000000   0.025500 =
           0.031020   0.042890  -0.003360   0.018570   0.001370
AFIX 43
H4     2  -0.254741   0.390445   0.509974  11.000000  -1.200000
AFIX 0
C5     1  -0.223722   0.326967   0.348010  11.000000   0.018900 =
           0.042970   0.038850  -0.001530   0.006260   0.006710
AFIX 43
H5     2  -0.308510   0.358073   0.292340  11.000000  -1.200000
AFIX 0
C6     1  -0.132882   0.262817   0.299204  11.000000   0.020970 =
           0.039110   0.026860  -0.002570   0.004720   0.002640
AFIX 43
H6     2  -0.155570   0.250808   0.210295  11.000000  -1.200000
AFIX 0
C7     1   0.088533   0.145030   0.326972  11.000000   0.016910 =
           0.022750   0.025460   0.004390   0.005790   0.000990
C8     1   0.342399   0.049755   0.353367  11.000000   0.017780 =
           0.040640   0.028320  -0.000300   0.008650   0.007110
AFIX 23
H8A    2   0.312308  -0.079592   0.337543  11.000000  -1.200000
H8B    2   0.331327   0.108011   0.271013  11.000000  -1.200000
AFIX 0
C9     1   0.485386   0.054263   0.438482  11.000000   0.017200 =
           0.033540   0.031180   0.002240   0.009720   0.004040
AFIX 23
H9A    2   0.512069   0.184109   0.459410  11.000000  -1.200000
H9B    2   0.538060   0.003112   0.391257  11.000000  -1.200000
AFIX 0
S1     3   0.048867   0.052421   0.185052  11.000000   0.021120 =
           0.038670   0.024570  -0.005180   0.006180  -0.000550
S2     3   0.247318   0.172282   0.429270  11.000000   0.014330 =
           0.039370   0.027120  -0.006480   0.004040   0.003500
HKLF 4
END
HKLF 4
REM  abe_001_P21n in P2(1)/n
REM R1=  0.0366 for   1468 Fo > 4sig(Fo)  and  0.0369 for all   1480 data
REM    100 parameters refined using      0 restraints
;
