# Supplementary material for: Butane-1,4-diyl bis­(benzene­carbodi­thio­ate)
Source: Acta Crystallogr Sect E Struct Rep Online. 2013 Oct 12;69(Pt 11):o1636. doi: 10.1107/S1600536813027529 (PMC3884305; doi:10.1107/S1600536813027529)
Supplement: Supplementary file 2 [file e-69-o1636-Isup2.hkl]

# 
# h,k,l, Fc-squared, Fo-squared, sigma(Fo-squared) and status flag 
# 
data_I
_shelx_title ' 4DBS4  in P2(1)/n' 
_shelx_refln_list_code          4 
_shelx_F_calc_maximum      108.40 
_exptl_crystal_F_000       380.00 
_reflns_d_resolution_high  0.8306 
 
loop_ 
 _symmetry_equiv_pos_as_xyz 
 'x, y, z' 
 '-x+1/2, y+1/2, -z+1/2' 
 '-x, -y, -z' 
 'x-1/2, -y-1/2, z-1/2' 
 
_cell_length_a    11.0205 
_cell_length_b     7.2535 
_cell_length_c    11.3090 
_cell_angle_alpha  90.000 
_cell_angle_beta  110.805 
_cell_angle_gamma  90.000 
 
_shelx_F_squared_multiplier     1.000 
 
loop_ 
 _refln_index_h 
 _refln_index_k 
 _refln_index_l 
 _refln_F_squared_calc 
 _refln_F_squared_meas 
 _refln_F_squared_sigma 
 _refln_observed_status 
   2   0   0      647.99      673.81     24.40 o 
   4   0   0     6128.77     6964.01    198.54 o 
   6   0   0      529.85      472.44     11.31 o 
   8   0   0      220.65      206.03      7.43 o 
  10   0   0     1228.58     1196.79     25.30 o 
  12   0   0      141.72      147.08      4.99 o 
   1   1   0      418.62      440.17     28.63 o 
   2   1   0      661.35      707.85     17.27 o 
   3   1   0     1607.91     1582.54     30.39 o 
   4   1   0     1026.24     1157.51     34.34 o 
   5   1   0      451.33      538.58     14.73 o 
   6   1   0       52.38       45.48      0.87 o 
   7   1   0      525.64      505.88     10.68 o 
   8   1   0        1.79        2.85      0.20 o 
   9   1   0      223.66      228.37      4.06 o 
  10   1   0        0.18        1.37      0.19 o 
  11   1   0      250.59      255.59      5.35 o 
  12   1   0        5.08        6.35      0.24 o 
   0   2   0     2399.01     2690.13    177.47 o 
   1   2   0    11649.80    11339.77    724.84 o 
   2   2   0     1309.53     1223.69     93.10 o 
   3   2   0       21.24       21.73      0.86 o 
   4   2   0      347.29      359.87     12.94 o 
   5   2   0     3116.73     3093.27    147.03 o 
   6   2   0      245.34      219.77      5.39 o 
   7   2   0       48.34       46.05      1.00 o 
   8   2   0     1172.58     1120.84     17.24 o 
   9   2   0      324.32      296.34      4.74 o 
  10   2   0       56.38       47.16      0.95 o 
  11   2   0      305.80      313.26      7.87 o 
  12   2   0      253.52      251.46      7.54 o 
   1   3   0       37.81       31.30      2.15 o 
   2   3   0      654.64      753.41     47.97 o 
   3   3   0       23.24       39.01      2.72 o 
   4   3   0      907.17      923.06     58.74 o 
   6   3   0      180.36      165.14      2.99 o 
   7   3   0      408.39      412.38      8.38 o 
   8   3   0        0.56        2.54      0.34 o 
   9   3   0      211.04      205.13      3.71 o 
  10   3   0        0.36        0.46      0.07 o 
  11   3   0      173.60      196.49      4.47 o 
   0   4   0       48.17       50.46      3.40 o 
   1   4   0     1191.89     1183.08     75.30 o 
   2   4   0     1475.68     1618.64    108.52 o 
   3   4   0     2128.55     2165.48    134.15 o 
   4   4   0        9.70        9.98      0.36 o 
   5   4   0       98.20       90.18      1.91 o 
   6   4   0      423.83      435.99      9.72 o 
   7   4   0     1915.43     1900.74     52.82 o 
   8   4   0        1.25        1.89      0.19 o 
   9   4   0        0.76        0.93      0.06 o 
  10   4   0        9.15       10.26      0.28 o 
   1   5   0        2.34        3.34      0.21 o 
   2   5   0        2.25        1.60      0.21 o 
   3   5   0       58.01       58.29      1.79 o 
   4   5   0      212.63      193.61      4.63 o 
   5   5   0       69.44       73.31      1.77 o 
   6   5   0      815.52      850.08     35.73 o 
   7   5   0      136.98      144.64      6.67 o 
   8   5   0       55.01       56.74      2.32 o 
   9   5   0       28.30       28.46      1.36 o 
  10   5   0        0.12        0.06      0.08 o 
   0   6   0      140.23      139.48      8.05 o 
   1   6   0      162.02      155.91      5.31 o 
   2   6   0     1147.87     1137.95     33.88 o 
   3   6   0      182.42      186.61      6.38 o 
   4   6   0      204.95      223.40      7.62 o 
   5   6   0      348.14      355.77     12.09 o 
   6   6   0      594.14      603.58     25.33 o 
   7   6   0      119.65      121.63      5.16 o 
   8   6   0       53.02       80.40      4.99 o 
   9   6   0      188.30      213.75      7.60 o 
   1   7   0       37.89       38.75      1.30 o 
   2   7   0        7.67        8.06      0.68 o 
   3   7   0       97.93       96.26      3.31 o 
   4   7   0       83.95       77.39      4.14 o 
   5   7   0      131.48      143.60      6.11 o 
   6   7   0        0.55        0.68      0.23 o 
   7   7   0        0.04        0.17      0.08 o 
   0   8   0      400.12      331.46     29.82 o 
   1   8   0      213.18      169.19     15.31 o 
   2   8   0        0.01        0.00      0.11 o 
   3   8   0       22.30       20.99      1.81 o 
   4   8   0      198.02      199.47     12.36 o 
 -11   0   1      738.45      720.55     15.36 o 
  -9   0   1       65.97       66.07      1.69 o 
  -7   0   1      737.21      700.03     17.24 o 
  -5   0   1     2295.09     2409.72     70.59 o 
  -3   0   1     3008.24     2916.07    166.51 o 
  -1   0   1       66.24       72.52      2.33 o 
   1   0   1     3504.03     3590.06    113.62 o 
   3   0   1      619.02      728.34     27.53 o 
   5   0   1     3080.59     3227.69     80.42 o 
   7   0   1        1.77        1.77      0.17 o 
   9   0   1      672.73      615.22     13.09 o 
  11   0   1      210.13      229.74      5.49 o 
 -12   1   1      685.06      736.75     17.56 o 
 -11   1   1      421.82      433.92      6.44 o 
 -10   1   1       23.42       21.51      0.38 o 
  -9   1   1     1172.49     1122.19     19.83 o 
  -8   1   1      761.60      724.21     16.24 o 
  -7   1   1      988.44      951.33     17.56 o 
  -6   1   1      748.11      681.71     12.49 o 
  -5   1   1      598.23      642.82     15.34 o 
  -4   1   1      797.49      824.48     20.16 o 
  -3   1   1     1300.70     1409.85     27.04 o 
  -2   1   1      778.03      877.98     21.21 o 
  -1   1   1     3203.07     3224.68     77.02 o 
   0   1   1      554.41      540.88     24.80 o 
   1   1   1      728.28      718.14     42.95 o 
   2   1   1      144.15      171.56      4.90 o 
   3   1   1      723.10      747.61     18.54 o 
   4   1   1     3042.88     3167.01     71.45 o 
   5   1   1      361.86      347.97      6.64 o 
   6   1   1      805.60      767.71     16.54 o 
   7   1   1      474.64      465.26      8.98 o 
   8   1   1      724.32      700.81     12.42 o 
   9   1   1      345.42      340.43      5.34 o 
  10   1   1        1.83        3.47      0.13 o 
  11   1   1       26.12       25.83      0.48 o 
 -12   2   1       28.68       28.38      0.68 o 
 -11   2   1        0.57        0.64      0.07 o 
 -10   2   1      335.57      325.06      6.38 o 
  -9   2   1      110.63      105.72      2.05 o 
  -8   2   1      403.93      391.00      6.04 o 
  -7   2   1      789.79      774.50     13.03 o 
  -6   2   1       84.25       74.83      8.62 o 
  -5   2   1      538.29      587.85     37.53 o 
  -4   2   1        0.24        0.45      0.34 o 
  -3   2   1     3256.79     3702.66    138.23 o 
  -2   2   1     2335.84     2711.42    100.29 o 
  -1   2   1    11751.23     9397.94    601.12 o 
   0   2   1     3977.51     4658.35    212.61 o 
   1   2   1     2434.32     2454.90    116.40 o 
   2   2   1      242.88      256.47      9.34 o 
   3   2   1       83.30       71.28      2.62 o 
   4   2   1      532.79      537.24     19.28 o 
   5   2   1      229.35      278.32      6.76 o 
   6   2   1      326.48      336.12      8.13 o 
   7   2   1      554.32      497.43      8.02 o 
   8   2   1      234.87      214.22      3.17 o 
   9   2   1      109.71       97.30      1.78 o 
  10   2   1      206.26      206.35      3.20 o 
  11   2   1       51.21       48.33      1.04 o 
 -11   3   1       88.29       94.29      2.15 o 
 -10   3   1      466.47      464.99      9.42 o 
  -9   3   1      377.73      376.70      7.68 o 
  -8   3   1     1654.93     1578.73     33.95 o 
  -7   3   1     1039.79      998.76     18.03 o 
  -6   3   1      232.54      237.41      5.90 o 
  -5   3   1      449.29      434.83     18.53 o 
  -4   3   1     2636.51     2808.97    178.26 o 
  -3   3   1      804.26      974.20     62.03 o 
  -2   3   1      206.85      245.28     15.54 o 
  -1   3   1      110.39      134.49      8.62 o 
   0   3   1      336.06      356.51     16.08 o 
   1   3   1      202.49      178.83     11.34 o 
   2   3   1       55.96       45.81      3.06 o 
   3   3   1      352.63      351.87     22.34 o 
   4   3   1       46.86       42.77      1.39 o 
   5   3   1       58.96       49.71      1.06 o 
   6   3   1     1410.01     1346.99     24.84 o 
   7   3   1      372.48      366.20      6.63 o 
   8   3   1      112.93      113.13      2.78 o 
   9   3   1      144.84      144.33      2.34 o 
  10   3   1      264.89      271.97      6.18 o 
  11   3   1       53.49       56.70      1.93 o 
 -11   4   1        0.48        0.23      0.11 o 
 -10   4   1      198.56      197.43      4.51 o 
  -9   4   1       27.80       24.65      0.79 o 
  -8   4   1      495.20      504.16     13.32 o 
  -7   4   1        0.48        0.71      0.07 o 
  -6   4   1      109.18      110.53      2.14 o 
  -5   4   1       24.78       22.97      0.49 o 
  -4   4   1      211.43      227.52     11.34 o 
  -3   4   1      323.02      369.61     15.77 o 
  -2   4   1       73.42       95.71      6.12 o 
  -1   4   1      163.96      177.47     11.34 o 
   0   4   1      476.49      517.56     23.29 o 
   1   4   1       12.97       12.81      1.02 o 
   2   4   1     2034.38     1958.70     93.38 o 
   3   4   1      104.69      107.35      3.74 o 
   4   4   1       33.52       26.60      0.59 o 
   5   4   1       18.83       20.05      0.61 o 
   6   4   1      718.64      707.69     17.82 o 
   7   4   1      492.67      512.76     16.97 o 
   8   4   1      203.35      203.45      4.64 o 
   9   4   1        1.59        1.86      0.18 o 
  10   4   1       56.10       59.54      1.77 o 
 -10   5   1       89.51       96.50      2.69 o 
  -9   5   1      510.11      545.58     35.66 o 
  -8   5   1      309.17      329.74     18.26 o 
  -7   5   1      296.14      307.49     12.96 o 
  -5   5   1      456.14      422.87     10.37 o 
  -4   5   1      696.06      679.40     21.88 o 
  -3   5   1      365.80      375.59     15.74 o 
  -2   5   1       54.08       53.93      3.97 o 
  -1   5   1       46.44       44.05      1.95 o 
   0   5   1      180.49      165.90      9.53 o 
   1   5   1      659.24      637.32     22.31 o 
   2   5   1       49.47       46.89      1.67 o 
   3   5   1      111.32      111.69      3.39 o 
   4   5   1      125.00      129.58      3.93 o 
   5   5   1      349.74      340.50     14.36 o 
   6   5   1       32.34       30.73      1.93 o 
   7   5   1      342.79      376.07     23.59 o 
   9   5   1       13.26       13.80      0.41 o 
  -8   6   1      130.32      138.46      5.88 o 
  -7   6   1       10.16       11.40      0.63 o 
  -6   6   1        7.20        9.88      0.85 o 
  -5   6   1       15.47       16.66      0.73 o 
  -4   6   1      149.88      159.34      5.17 o 
  -3   6   1        9.53       19.96      1.36 o 
  -2   6   1       86.48       79.31      2.44 o 
  -1   6   1        1.13        2.04      0.34 o 
   0   6   1      495.26      504.63     21.20 o 
   1   6   1       97.24      100.28      3.44 o 
   2   6   1      407.65      424.35     14.33 o 
   3   6   1      105.53      106.74      3.70 o 
   4   6   1      159.47      172.91      5.92 o 
   6   6   1       85.85       88.15      3.80 o 
   7   6   1      456.36      435.81     18.36 o 
   8   6   1        1.99        2.38      0.23 o 
  -7   7   1      547.87      576.06     35.49 o 
  -6   7   1      140.82      143.39      6.08 o 
  -5   7   1       26.05       26.65      1.70 o 
  -4   7   1        1.52        6.74      0.80 o 
  -3   7   1       54.05       58.85      2.32 o 
  -2   7   1        7.76       16.67      1.13 o 
  -1   7   1      217.35      226.24      9.18 o 
   0   7   1        0.41        0.45      0.16 o 
   1   7   1       13.55       13.47      1.36 o 
   2   7   1        3.32        3.23      0.40 o 
   3   7   1      446.02      454.29     19.16 o 
   4   7   1       70.48       72.21      5.10 o 
   5   7   1        0.96        0.68      0.23 o 
   6   7   1      340.74      327.63     10.04 o 
   7   7   1       11.58       14.06      0.57 o 
  -4   8   1       67.12       53.86      3.52 o 
  -3   8   1       83.57       66.98      3.22 o 
  -2   8   1        0.61        4.31      0.57 o 
  -1   8   1      220.42      199.18     10.68 o 
   0   8   1       82.05       80.19      9.36 o 
   1   8   1        0.22        0.11      0.23 o 
   2   8   1        0.45        0.68      0.23 o 
   3   8   1        1.23        0.00      0.11 o 
   4   8   1       15.93       14.86      1.25 o 
 -12   0   2      372.49      399.29      9.54 o 
 -10   0   2      433.50      438.79      8.37 o 
  -8   0   2     3138.36     2957.19     83.04 o 
  -6   0   2      434.97      454.33     12.80 o 
  -4   0   2     2984.52     3034.52    111.22 o 
  -2   0   2      183.19      191.84      6.09 o 
   0   0   2      610.32      660.88     30.16 o 
   2   0   2     3547.69     3549.58    112.23 o 
   4   0   2     2449.25     2952.22     95.86 o 
   6   0   2      737.34      685.71     21.87 o 
   8   0   2        1.49        2.78      0.34 o 
  10   0   2       42.53       32.60      0.82 o 
 -12   1   2      298.31      305.45      7.30 o 
 -11   1   2       88.00       86.84      1.32 o 
 -10   1   2      175.08      180.64      3.19 o 
  -9   1   2       79.48       76.40      1.28 o 
  -8   1   2     1886.60     1789.13     39.68 o 
  -7   1   2     1356.15     1280.93     23.77 o 
  -6   1   2      634.83      600.49     19.62 o 
  -5   1   2      226.84      240.04      5.72 o 
  -4   1   2      633.25      715.08     17.37 o 
  -3   1   2      200.71      210.65      6.90 o 
  -2   1   2     3060.22     3282.41     79.13 o 
  -1   1   2     8921.31     8424.31    536.26 o 
   0   1   2     5876.62     6411.78    181.84 o 
   1   1   2      145.43      162.67      4.57 o 
   2   1   2     1546.86     1612.65     46.24 o 
   3   1   2     4043.76     4105.14    139.46 o 
   4   1   2     1751.87     1814.50     38.30 o 
   5   1   2      375.34      363.72      8.19 o 
   6   1   2        0.83        2.03      0.13 o 
   7   1   2      134.13      112.12      1.87 o 
   8   1   2      765.96      695.85     10.05 o 
   9   1   2      247.55      222.16      3.42 o 
  10   1   2      299.58      285.05      5.26 o 
  11   1   2        0.95        1.06      0.13 o 
 -12   2   2       52.11       46.26      0.95 o 
 -11   2   2       50.55       49.52      1.23 o 
 -10   2   2       89.16       83.29      1.61 o 
  -9   2   2      324.13      300.58      4.67 o 
  -8   2   2      525.20      503.21      7.25 o 
  -7   2   2      262.62      248.45      7.73 o 
  -6   2   2     1046.61     1075.97     39.61 o 
  -5   2   2       37.43       41.50      1.59 o 
  -4   2   2       44.10       50.24      2.44 o 
  -3   2   2     1470.63     1675.10     60.69 o 
  -2   2   2       45.44       53.04      1.95 o 
  -1   2   2      110.19      119.81      4.38 o 
   0   2   2     2367.03     2608.98     85.42 o 
   1   2   2     1097.30     1121.84     44.05 o 
   2   2   2     1191.27     1314.41     36.60 o 
   3   2   2     1305.82     1524.61     43.24 o 
   4   2   2     2202.38     2158.17     45.57 o 
   5   2   2      384.08      382.93      9.26 o 
   6   2   2        8.14        6.88      0.24 o 
   7   2   2      182.52      198.02      3.61 o 
   8   2   2        3.08        3.68      0.13 o 
   9   2   2        1.97        2.06      0.10 o 
  10   2   2      494.47      496.10      8.18 o 
  11   2   2      229.28      230.22      5.76 o 
 -12   3   2       39.52       42.41      1.59 o 
 -11   3   2        2.43        2.05      0.16 o 
 -10   3   2        1.01        0.94      0.13 o 
  -9   3   2      141.76      134.65      3.15 o 
  -8   3   2      193.99      189.87      3.59 o 
  -7   3   2      619.26      608.07     11.98 o 
  -6   3   2      108.13      108.25      2.12 o 
  -5   3   2     1116.16      998.86     55.91 o 
  -4   3   2     1240.87     1467.48     93.33 o 
  -3   3   2     1955.49     2320.12    159.21 o 
  -2   3   2     1391.50     1602.08    101.60 o 
  -1   3   2     1251.01     1432.10     90.83 o 
   0   3   2      274.00      305.66     13.71 o 
   1   3   2     2416.24     2500.30    161.71 o 
   2   3   2       99.70       99.00      6.35 o 
   3   3   2       45.44       49.63      1.93 o 
   4   3   2       16.73       14.13      0.53 o 
   5   3   2     1556.81     1426.67     30.20 o 
   6   3   2      391.10      358.06      7.12 o 
   7   3   2      303.45      281.70      4.59 o 
   8   3   2      190.06      182.03      2.52 o 
   9   3   2      147.02      152.63      2.71 o 
  10   3   2      309.67      323.03      6.72 o 
 -11   4   2      308.99      337.71      9.69 o 
 -10   4   2      139.90      137.64      3.32 o 
  -8   4   2        2.06        2.86      0.17 o 
  -7   4   2       16.43       16.47      0.39 o 
  -6   4   2       12.48        9.72      0.27 o 
  -5   4   2     1103.95      989.03     21.11 o 
  -4   4   2       88.41      113.03      3.21 o 
  -3   4   2      543.44      584.05     24.84 o 
  -2   4   2     1007.96     1105.25     47.19 o 
  -1   4   2     4606.92     5088.15    333.96 o 
   0   4   2       79.95       92.48      4.59 o 
   1   4   2      208.19      233.23     10.72 o 
   2   4   2       39.18       40.06      2.17 o 
   3   4   2      402.66      404.03     13.79 o 
   4   4   2       56.56       50.50      2.28 o 
   5   4   2      634.66      611.09     21.35 o 
   7   4   2       12.35       12.21      0.37 o 
   8   4   2       21.84       24.17      0.52 o 
   9   4   2      439.15      455.08      8.72 o 
 -10   5   2       89.90      102.62      4.54 o 
  -9   5   2       28.68       30.39      1.93 o 
  -8   5   2        4.79        4.65      0.51 o 
  -7   5   2      271.41      272.48      6.62 o 
  -6   5   2      227.20      226.14      5.93 o 
  -5   5   2       37.32       36.75      0.98 o 
  -4   5   2     1132.42     1129.74     27.06 o 
  -3   5   2      433.30      403.10     11.40 o 
  -2   5   2      122.65      124.53      3.26 o 
  -1   5   2      138.17      136.37      3.86 o 
   0   5   2      750.55      726.56     20.40 o 
   1   5   2      230.99      214.12      7.57 o 
   2   5   2        9.78       11.72      0.48 o 
   3   5   2      284.09      271.89      8.15 o 
   4   5   2        5.93        9.07      0.88 o 
   5   5   2      121.35      130.23      7.20 o 
   6   5   2     1587.97     1584.66     66.65 o 
   7   5   2       50.16       94.35      5.90 o 
   8   5   2       83.52       84.16      2.17 o 
   9   5   2      139.37      162.73      7.03 o 
  -9   6   2       44.56       57.61      3.63 o 
  -8   6   2        4.52        3.62      0.35 o 
  -7   6   2       12.15       15.84      0.89 o 
  -6   6   2      121.21      124.44      3.06 o 
  -4   6   2       31.70       29.21      1.25 o 
  -3   6   2       11.44       22.34      1.47 o 
  -2   6   2      618.33      627.55     21.89 o 
  -1   6   2      235.92      230.78      9.72 o 
   0   6   2      272.08      268.87     11.32 o 
   1   6   2       99.16       94.83      4.08 o 
   2   6   2       28.28       24.38      1.39 o 
   3   6   2       18.12       17.72      1.13 o 
   4   6   2      206.62      213.72      9.08 o 
   5   6   2       13.33       13.96      1.42 o 
   6   6   2       51.56       51.06      1.46 o 
   7   6   2      133.31      137.58      4.32 o 
  -7   7   2       30.57       34.59      2.27 o 
  -6   7   2      161.09      194.02      7.40 o 
  -5   7   2      194.06      205.93      7.63 o 
  -4   7   2        5.01        5.78      0.91 o 
  -2   7   2      826.56      769.29     49.67 o 
  -1   7   2       18.42       20.64      1.36 o 
   0   7   2       67.13       66.11      2.87 o 
   1   7   2       92.31       95.84      4.11 o 
   2   7   2      102.57      100.92      9.19 o 
   3   7   2      192.03      166.55      7.08 o 
   4   7   2      391.70      411.71     17.36 o 
   5   7   2      179.51      191.35      5.18 o 
   6   7   2        4.07        4.20      0.23 o 
  -4   8   2       22.52       27.33      1.81 o 
  -3   8   2      257.26      211.18     21.55 o 
  -2   8   2        3.35        6.80      0.68 o 
  -1   8   2        4.48        9.87      0.79 o 
   0   8   2        1.82        0.79      0.23 o 
   1   8   2      132.60      137.03      5.84 o 
   2   8   2      155.97      163.74      8.50 o 
   3   8   2       31.46       26.42      1.93 o 
 -11   0   3       70.49       72.46      1.57 o 
  -9   0   3     4565.98     4322.09     93.41 o 
  -7   0   3      601.11      599.87     14.41 o 
  -5   0   3       17.83       16.31      0.88 o 
  -3   0   3     2144.91     2221.16     72.37 o 
  -1   0   3      120.72      122.24      6.01 o 
   1   0   3     7286.11     8341.30    370.92 o 
   3   0   3      509.95      551.79     24.38 o 
   5   0   3      898.50      914.27     29.54 o 
   7   0   3     1835.87     1735.73     47.50 o 
   9   0   3       81.48       70.46      1.53 o 
  11   0   3     1019.01     1086.35     36.63 o 
 -13   1   3        5.78        5.45      0.16 o 
 -12   1   3      226.49      241.36      4.71 o 
 -11   1   3       55.00       57.44      0.88 o 
 -10   1   3      399.50      395.81      6.56 o 
  -9   1   3     1563.23     1489.23     22.87 o 
  -8   1   3       48.35       47.27      0.81 o 
  -7   1   3        7.56        7.20      0.22 o 
  -6   1   3       47.48       52.89      1.28 o 
  -5   1   3     2299.97     2680.29     66.27 o 
  -4   1   3     3616.17     4090.53     99.82 o 
  -3   1   3       80.00       90.02      2.95 o 
  -2   1   3     2806.76     3132.19     90.22 o 
  -1   1   3       56.42       63.89      1.80 o 
   0   1   3      602.94      657.97     16.80 o 
   1   1   3     1197.19     1292.15     38.45 o 
   2   1   3      318.21      307.30      8.92 o 
   3   1   3        5.05        8.19      0.41 o 
   4   1   3       78.07       63.02      1.68 o 
   5   1   3       26.92       17.32      0.52 o 
   6   1   3      360.17      335.06      5.63 o 
   7   1   3       13.92        9.52      0.22 o 
   8   1   3      298.89      262.86      3.80 o 
   9   1   3      185.09      170.70      2.92 o 
  10   1   3      268.31      280.53      4.86 o 
 -12   2   3      294.47      293.71      4.84 o 
 -11   2   3     1226.67     1194.12     24.18 o 
 -10   2   3      288.61      284.37      5.62 o 
  -9   2   3        7.25        5.35      0.15 o 
  -8   2   3     2559.31     2378.56     39.29 o 
  -7   2   3      438.83      422.34     12.55 o 
  -6   2   3        2.75        2.83      0.34 o 
  -5   2   3      451.27      469.11     17.54 o 
  -4   2   3     1592.23     1694.42     47.27 o 
  -3   2   3       51.44       65.78      2.97 o 
  -2   2   3       13.20        9.18      0.29 o 
  -1   2   3     3942.20     4053.53     97.82 o 
   0   2   3     1475.26     1649.92     48.11 o 
   1   2   3       21.01       28.84      0.83 o 
   2   2   3      962.41      962.91     33.98 o 
   3   2   3        5.31        2.25      0.15 o 
   4   2   3      440.17      436.35     14.65 o 
   5   2   3      563.69      542.57      9.30 o 
   6   2   3     1007.18      941.40     13.96 o 
   7   2   3       87.68       71.19      1.01 o 
   8   2   3       52.02       60.73      0.86 o 
   9   2   3      388.90      407.21      6.28 o 
  10   2   3      101.35      104.04      2.17 o 
 -12   3   3       57.27       59.96      1.31 o 
 -11   3   3       43.76       45.17      0.97 o 
 -10   3   3      125.36      122.77      2.67 o 
  -9   3   3        6.54        5.75      0.20 o 
  -8   3   3      401.15      382.51      6.51 o 
  -7   3   3       69.00       67.12      1.43 o 
  -6   3   3      100.79       94.58      4.85 o 
  -5   3   3      233.02      216.22      9.26 o 
  -4   3   3      299.33      380.79     24.15 o 
  -3   3   3       85.64      118.50      7.60 o 
  -2   3   3     1356.49     1541.07     97.75 o 
  -1   3   3      433.08      542.95     34.36 o 
   0   3   3      229.34      289.73     18.37 o 
   1   3   3       16.48       16.44      0.73 o 
   2   3   3      816.04      833.92     30.80 o 
   3   3   3      798.33      766.49     31.47 o 
   4   3   3        4.93        5.31      0.23 o 
   5   3   3     1081.63     1014.97     48.07 o 
   6   3   3       94.75       93.40      1.48 o 
   7   3   3      210.45      202.33      2.95 o 
   8   3   3      310.62      319.80      5.10 o 
   9   3   3        6.40        4.01      0.14 o 
  10   3   3        1.15        0.79      0.11 o 
 -11   4   3       26.42       29.86      0.87 o 
 -10   4   3      514.66      528.00     12.63 o 
  -9   4   3       15.28       13.93      0.38 o 
  -8   4   3       12.46       12.07      0.33 o 
  -7   4   3      182.36      165.55      3.73 o 
  -6   4   3     1674.69     1591.19     31.74 o 
  -5   4   3      122.81      104.65      3.20 o 
  -4   4   3       42.29       50.65      1.17 o 
  -3   4   3        6.00        4.76      0.57 o 
  -2   4   3     1007.43      998.12     42.61 o 
  -1   4   3      233.33      250.93     16.50 o 
   0   4   3     1144.63     1074.33     61.69 o 
   1   4   3       79.73       77.89      2.48 o 
   2   4   3       51.34       66.12      1.84 o 
   3   4   3      367.66      412.95     10.69 o 
   4   4   3     1338.41     1287.65     28.64 o 
   5   4   3      293.47      279.80     12.12 o 
   6   4   3      187.19      179.84      5.00 o 
   7   4   3        8.14        6.57      0.43 o 
   8   4   3      258.57      285.28      5.48 o 
   9   4   3      113.52      122.58      5.33 o 
 -10   5   3       20.56       68.72      4.31 o 
  -8   5   3       55.00       53.66      1.13 o 
  -7   5   3      457.89      466.90     10.12 o 
  -6   5   3       14.19       12.55      0.37 o 
  -5   5   3      133.31      138.18      3.60 o 
  -4   5   3       46.67       47.68      1.46 o 
  -3   5   3     1105.44     1048.08     48.10 o 
  -2   5   3       15.33       16.70      0.53 o 
  -1   5   3       90.93       80.04      2.80 o 
   0   5   3       13.90       12.54      0.68 o 
   1   5   3      425.93      413.47     17.36 o 
   2   5   3      207.03      190.79      6.74 o 
   3   5   3      850.50      783.42     29.06 o 
   4   5   3       14.98       18.14      1.25 o 
   5   5   3      531.68      511.52     13.80 o 
   6   5   3       24.06       56.93      3.63 o 
   7   5   3      219.35      240.46     10.89 o 
   8   5   3        6.70        7.87      0.27 o 
  -9   6   3       84.51       80.51      5.10 o 
  -8   6   3      303.41      313.64     13.24 o 
  -7   6   3      330.31      344.01      9.15 o 
  -6   6   3      242.45      227.68      6.11 o 
  -5   6   3      344.35      371.57     14.31 o 
  -4   6   3      634.62      574.62     21.71 o 
  -3   6   3       39.58       42.70      3.91 o 
  -2   6   3      214.78      225.32     13.04 o 
  -1   6   3      512.41      494.00     20.77 o 
   0   6   3      161.39      154.06      6.52 o 
   1   6   3       14.66       14.40      1.02 o 
   2   6   3      189.94      173.67      7.40 o 
   3   6   3      431.88      429.11     11.53 o 
   4   6   3      156.87      158.97      4.32 o 
   5   6   3      335.15      343.14      9.12 o 
   6   6   3       75.23       80.40      2.55 o 
   7   6   3       31.93       31.55      0.73 o 
  -7   7   3        0.18        0.11      0.11 o 
  -6   7   3       12.28       11.43      0.63 o 
  -5   7   3      224.25      215.10      6.76 o 
  -4   7   3        3.72        6.35      0.91 o 
  -3   7   3       50.37       49.28      2.20 o 
  -2   7   3      289.31      289.76     17.80 o 
  -1   7   3       13.95       17.65      1.01 o 
   0   7   3      154.91      148.05      6.32 o 
   1   7   3       80.85       75.03      8.56 o 
   3   7   3       27.81       23.43      2.72 o 
   4   7   3       12.49       11.68      0.65 o 
   5   7   3      187.15      177.92     11.11 o 
  -5   8   3      168.39      145.72     13.27 o 
  -3   8   3       45.02       52.71      5.33 o 
  -2   8   3       60.14       53.21      2.61 o 
  -1   8   3        3.06        8.50      0.79 o 
   0   8   3        0.17        1.13      1.36 o 
   1   8   3      245.90      264.07     38.95 o 
   2   8   3      135.21       75.86      7.03 o 
   3   8   3       40.12       10.32      1.47 o 
 -12   0   4      336.81      348.64      8.34 o 
 -10   0   4        3.49        1.93      0.15 o 
  -8   0   4      655.94      596.23     14.18 o 
  -6   0   4      298.66      310.64      8.71 o 
  -4   0   4     1417.37     1493.05     46.59 o 
  -2   0   4     1039.23     1178.40     37.08 o 
   0   0   4      381.47      451.89     22.11 o 
   2   0   4     1317.15     1446.61     63.84 o 
   4   0   4      136.08      143.02      6.63 o 
   6   0   4      795.66      730.86     36.12 o 
   8   0   4       10.77       16.55      0.85 o 
  10   0   4       98.84       96.89      2.44 o 
 -13   1   4       20.62       24.21      0.64 o 
 -12   1   4      160.79      164.34      3.21 o 
 -11   1   4        2.96        2.87      0.19 o 
 -10   1   4      103.71       97.69      1.67 o 
  -9   1   4      736.41      679.25     11.01 o 
  -8   1   4      598.98      561.43     11.80 o 
  -7   1   4      122.11      127.56      3.04 o 
  -6   1   4        5.99        3.31      0.22 o 
  -5   1   4     2590.54     2628.77     66.09 o 
  -4   1   4     4171.59     4376.78    105.48 o 
  -3   1   4      166.65      178.58      4.25 o 
  -2   1   4     1175.21     1289.63     36.18 o 
  -1   1   4      315.00      328.08     10.34 o 
   0   1   4      241.33      223.86      6.98 o 
   1   1   4      242.59      259.00     11.57 o 
   2   1   4      387.58      373.17     12.53 o 
   3   1   4        6.60       10.28      0.35 o 
   4   1   4     1444.47     1431.41     37.48 o 
   5   1   4     1746.19     1654.06     28.50 o 
   6   1   4      421.58      404.59      5.19 o 
   7   1   4      208.72      178.73      2.28 o 
   8   1   4       55.46       65.58      1.06 o 
   9   1   4      287.47      276.07      4.28 o 
  10   1   4      624.09      589.91     11.81 o 
 -12   2   4       43.21       45.34      0.90 o 
 -11   2   4      240.28      234.66      4.31 o 
 -10   2   4      108.90      106.73      2.14 o 
  -9   2   4      388.01      378.64      6.96 o 
  -8   2   4       26.72       28.80      0.53 o 
  -7   2   4        3.52        3.76      0.18 o 
  -6   2   4     1106.86     1105.65     31.08 o 
  -5   2   4       53.29       41.30      2.05 o 
  -4   2   4        5.26        2.46      0.29 o 
  -3   2   4       52.36       50.10      1.44 o 
  -2   2   4      231.20      228.62      6.40 o 
  -1   2   4       27.98       27.33      0.88 o 
   0   2   4       63.77       66.56      2.08 o 
   1   2   4      332.09      352.33      9.05 o 
   2   2   4       13.02        8.37      0.26 o 
   3   2   4       14.14       12.11      0.49 o 
   4   2   4      745.25      686.82     11.79 o 
   5   2   4       58.29       52.90      0.83 o 
   6   2   4       63.89       59.28      0.85 o 
   7   2   4      300.46      270.28      3.47 o 
   8   2   4      277.62      262.58      3.55 o 
   9   2   4       30.05       33.50      0.63 o 
  10   2   4        5.05        4.54      0.23 o 
 -12   3   4      497.50      534.55     11.56 o 
 -11   3   4       48.40       48.48      1.04 o 
 -10   3   4      315.25      306.38      6.56 o 
  -9   3   4      224.66      214.33      3.95 o 
  -8   3   4      176.64      174.92      3.09 o 
  -7   3   4      556.75      493.92      8.57 o 
  -6   3   4      178.44      154.54      4.94 o 
  -5   3   4        5.74        3.60      0.28 o 
  -4   3   4        0.23        0.91      0.34 o 
  -3   3   4     4028.81     4519.35    293.59 o 
  -2   3   4     1314.35     1510.91     95.82 o 
  -1   3   4      799.83      862.50     39.58 o 
   0   3   4     1506.80     1626.35     74.50 o 
   1   3   4       26.86       15.76      0.71 o 
   2   3   4      859.29      828.16     30.42 o 
   3   3   4     2116.28     2179.45     44.48 o 
   4   3   4      243.24      229.57      4.07 o 
   5   3   4        2.02        2.30      0.12 o 
   6   3   4      106.69      105.69      1.56 o 
   7   3   4      734.88      763.19     11.01 o 
   8   3   4       44.67       50.80      0.77 o 
   9   3   4      265.94      261.95      5.39 o 
 -11   4   4      141.78      160.00      5.05 o 
  -9   4   4      458.28      460.68      8.67 o 
  -8   4   4        3.36        2.95      0.19 o 
  -7   4   4      531.66      501.47      9.91 o 
  -6   4   4       25.90       20.30      0.47 o 
  -5   4   4       29.93       34.64      1.29 o 
  -4   4   4      100.62      104.70      3.01 o 
  -3   4   4       28.88       33.32      1.29 o 
  -2   4   4      152.25      161.71      9.30 o 
  -1   4   4      334.04      297.10     17.01 o 
   0   4   4        1.30        3.40      0.45 o 
   1   4   4      201.37      184.49      5.75 o 
   2   4   4      357.78      354.02      9.79 o 
   3   4   4      264.56      262.15      8.72 o 
   4   4   4       50.11       48.45      1.16 o 
   5   4   4      146.98      148.13      3.86 o 
   6   4   4       43.21       44.93      0.85 o 
   7   4   4       22.91       18.90      0.41 o 
   8   4   4        9.55       10.14      0.28 o 
   9   4   4      291.92      328.51     11.11 o 
  -9   5   4      127.67      127.94      3.58 o 
  -8   5   4      332.94      341.96      8.29 o 
  -7   5   4       49.91       58.47      1.37 o 
  -6   5   4       39.75       34.26      0.83 o 
  -5   5   4       60.41       60.76      1.65 o 
  -4   5   4        8.10       12.25      1.13 o 
  -3   5   4      286.83      275.71      8.37 o 
  -2   5   4     2346.68     2301.41     64.01 o 
  -1   5   4      103.29       97.11      4.16 o 
   0   5   4       71.79       67.73      2.95 o 
   1   5   4       40.38       31.42      1.44 o 
   2   5   4     1037.02      954.26     25.59 o 
   3   5   4      332.37      326.49      8.77 o 
   4   5   4        0.23        0.40      0.28 o 
   6   5   4        0.40        0.66      0.28 o 
   7   5   4      194.62      203.24      4.54 o 
   8   5   4      562.16      578.44     15.80 o 
  -9   6   4      192.10      203.21     12.59 o 
  -8   6   4        5.71        5.54      0.35 o 
  -7   6   4      127.93      128.76      3.48 o 
  -6   6   4       18.35       19.34      1.42 o 
  -3   6   4       77.33       74.96      3.28 o 
  -2   6   4      112.09      119.49      5.11 o 
  -1   6   4      202.36      205.26      8.68 o 
   0   6   4       28.96       28.25      1.34 o 
   1   6   4      616.49      554.26     23.20 o 
   2   6   4       47.20       38.76      1.79 o 
   3   6   4        9.27        7.17      0.50 o 
   4   6   4       92.70       94.47      2.60 o 
   5   6   4       65.10       65.58      2.06 o 
   6   6   4       40.92       39.40      0.84 o 
  -7   7   4       86.68       90.04      5.67 o 
  -6   7   4      133.92      153.20      4.92 o 
  -5   7   4       71.74       68.58      2.55 o 
  -4   7   4      152.87      149.63      5.80 o 
  -3   7   4      318.33      302.95     23.76 o 
  -2   7   4        0.11       99.68      9.07 o 
  -1   7   4        2.70       32.20      2.38 o 
   0   7   4      540.87      578.55     24.36 o 
   3   7   4       25.72       25.36      3.35 o 
   4   7   4      289.20      300.28     18.60 o 
  -4   8   4      176.30      195.16     17.69 o 
  -2   8   4       34.20       30.05      3.18 o 
  -1   8   4        6.97        4.65      1.70 o 
   0   8   4       68.28       56.36      5.44 o 
   1   8   4        2.25        0.00      1.25 o 
   2   8   4       73.12       51.14      4.88 o 
 -13   0   5      165.08      181.44      6.12 o 
 -11   0   5      738.57      756.11     15.79 o 
  -9   0   5        7.10        6.71      0.23 o 
  -7   0   5     2982.64     2986.25     83.50 o 
  -5   0   5     1652.36     1929.96     53.57 o 
  -3   0   5      455.20      466.25     14.59 o 
  -1   0   5     1086.44     1114.70     49.21 o 
   1   0   5       13.50       21.89      1.02 o 
   3   0   5     3903.48     3513.29    160.80 o 
   5   0   5      447.62      446.36     11.42 o 
   7   0   5      185.54      193.44      5.30 o 
   9   0   5      815.42      863.92     21.57 o 
 -13   1   5        2.69        2.04      0.23 o 
 -12   1   5       73.27       82.86      1.55 o 
 -11   1   5      144.06      140.55      2.34 o 
 -10   1   5      715.81      691.02     11.46 o 
  -9   1   5      300.22      269.16      4.15 o 
  -8   1   5       70.98       65.83      1.34 o 
  -7   1   5      426.79      415.22      8.60 o 
  -6   1   5      570.15      536.71     20.37 o 
  -5   1   5       81.40       68.45      1.95 o 
  -4   1   5       33.28       37.02      1.11 o 
  -2   1   5       48.36       48.31      1.52 o 
  -1   1   5     4352.85     4729.19    151.02 o 
   0   1   5     2357.06     2798.22     90.61 o 
   1   1   5        4.65        2.43      0.23 o 
   2   1   5      332.77      326.46      8.53 o 
   3   1   5     1085.24     1024.63     27.60 o 
   4   1   5     1844.63     1737.15     27.27 o 
   5   1   5       82.50       73.21      1.00 o 
   6   1   5       44.34       40.95      0.54 o 
   7   1   5       33.32       29.55      0.47 o 
   8   1   5       19.70       18.55      0.33 o 
   9   1   5       81.83       90.45      2.18 o 
 -12   2   5      548.67      573.17     12.46 o 
 -11   2   5        7.33        5.53      0.18 o 
 -10   2   5      161.91      158.36      3.14 o 
  -9   2   5      664.06      646.94     13.62 o 
  -8   2   5      314.37      289.13      7.54 o 
  -7   2   5        8.77        5.01      0.19 o 
  -6   2   5     1110.84     1073.84     24.13 o 
  -5   2   5      664.36      649.98     18.35 o 
  -4   2   5      321.49      356.40     10.08 o 
  -3   2   5      109.27      105.83      3.02 o 
  -2   2   5      907.74      908.71     28.43 o 
  -1   2   5        3.45        3.86      0.22 o 
   0   2   5      119.08      119.17      3.12 o 
   1   2   5     2447.00     2561.37     89.50 o 
   2   2   5      646.75      631.21     21.02 o 
   3   2   5        2.43        1.57      0.16 o 
   4   2   5     1348.64     1299.03     20.79 o 
   5   2   5      190.75      187.40      2.74 o 
   6   2   5       34.42       35.51      0.52 o 
   7   2   5       90.61       91.44      1.24 o 
   8   2   5      573.11      622.06      9.26 o 
   9   2   5        4.57        7.30      0.20 o 
 -12   3   5      302.82      312.32      5.89 o 
 -11   3   5        0.56        0.56      0.07 o 
 -10   3   5       49.55       47.69      1.01 o 
  -9   3   5       10.78       11.93      0.27 o 
  -8   3   5      965.45      858.73     14.30 o 
  -7   3   5      530.35      485.45      8.58 o 
  -6   3   5       20.58       23.36      0.93 o 
  -5   3   5      717.97      708.16     24.70 o 
  -4   3   5      218.47      202.78     12.22 o 
  -3   3   5      835.32      843.91     39.12 o 
  -2   3   5     2218.94     2297.78    101.38 o 
  -1   3   5       60.80       57.06      1.88 o 
   0   3   5       12.51       15.71      0.56 o 
   1   3   5       14.70        9.88      0.59 o 
   2   3   5      765.22      747.07     15.19 o 
   3   3   5       28.23       23.74      0.46 o 
   4   3   5      130.32      127.34      2.28 o 
   5   3   5      503.79      516.40      7.46 o 
   6   3   5       98.28       96.73      1.43 o 
   7   3   5      622.18      606.83      8.04 o 
   8   3   5      120.05      138.39      2.89 o 
 -11   4   5      146.05      158.31      6.69 o 
 -10   4   5      800.05      833.88     20.40 o 
  -9   4   5      261.03      257.39      5.29 o 
  -8   4   5      168.25      177.32      4.88 o 
  -7   4   5       21.06       20.84      0.72 o 
  -6   4   5       61.56       60.57      1.30 o 
  -5   4   5       41.79       35.75      1.18 o 
  -4   4   5     1026.94     1008.85     31.42 o 
  -3   4   5      260.84      262.86      7.31 o 
  -2   4   5       12.68       12.38      1.30 o 
  -1   4   5       10.52        9.98      0.79 o 
   0   4   5      839.42      794.52     24.41 o 
   1   4   5      103.34       99.37      3.13 o 
   2   4   5     1071.32     1036.38     29.49 o 
   3   4   5       61.48       65.79      1.96 o 
   4   4   5       12.60       13.43      0.43 o 
   5   4   5       19.11       21.99      0.44 o 
   6   4   5     1156.30     1152.03     22.98 o 
   7   4   5      121.12      131.92      2.98 o 
   8   4   5       37.73       40.71      1.04 o 
 -10   5   5        3.49        2.95      0.45 o 
  -9   5   5        3.14        3.67      0.17 o 
  -8   5   5      228.91      234.34      5.44 o 
  -7   5   5      101.87      102.17      2.28 o 
  -6   5   5       34.55       34.66      0.83 o 
  -5   5   5      254.85      239.18      7.28 o 
  -4   5   5       44.39       44.20      1.44 o 
  -3   5   5     2004.45     2009.44     55.59 o 
  -2   5   5      121.12      125.69      3.42 o 
  -1   5   5       73.51       68.07      2.95 o 
   0   5   5      146.43      124.20      5.32 o 
   1   5   5      149.68      127.73      5.48 o 
   2   5   5       33.81       30.65      1.46 o 
   3   5   5      147.58      152.20      4.73 o 
   4   5   5       54.74       54.47      1.44 o 
   5   5   5       26.46       27.61      0.64 o 
   6   5   5       14.94       12.46      0.35 o 
   7   5   5       89.33      107.44      2.40 o 
  -9   6   5      378.94      369.79     22.91 o 
  -8   6   5        1.48        1.15      0.28 o 
  -7   6   5        3.80        4.20      0.23 o 
  -6   6   5      342.32      359.67      9.82 o 
  -5   6   5      270.69      263.81     14.74 o 
  -4   6   5      127.27      118.35      5.90 o 
  -3   6   5      178.44      176.38      6.07 o 
  -2   6   5      143.22      164.11      8.47 o 
  -1   6   5      153.50      174.68      5.06 o 
   0   6   5        0.37        0.73      0.17 o 
   1   6   5      289.86      266.16     11.24 o 
   2   6   5       14.68       11.83      0.75 o 
   3   6   5      100.34       88.70      3.84 o 
   4   6   5      139.78      135.44      2.82 o 
   5   6   5      194.53      197.90      4.10 o 
   6   6   5        4.74        7.20      0.24 o 
  -7   7   5        0.67        0.34      0.11 o 
  -6   7   5      100.04      107.99      5.62 o 
  -5   7   5      305.11      283.63     10.84 o 
  -4   7   5       12.67       18.37      1.36 o 
  -2   7   5       89.36       88.22      5.22 o 
  -1   7   5      238.84      273.10     18.65 o 
   0   7   5       87.55      152.47     15.37 o 
   1   7   5       23.50       66.68      4.42 o 
   2   7   5      135.06      172.35      8.77 o 
   3   7   5       42.72       73.11      5.44 o 
  -3   8   5        3.74       15.99      2.15 o 
  -2   8   5       36.22       33.68      3.40 o 
  -1   8   5      266.84      220.90     19.96 o 
   0   8   5        6.67        1.25      1.25 o 
 -12   0   6      454.45      483.30     16.33 o 
 -10   0   6      142.92      134.09      3.65 o 
  -8   0   6      502.49      400.80      9.97 o 
  -6   0   6     1103.81     1167.47     43.15 o 
  -4   0   6       60.35       65.56      2.08 o 
  -2   0   6     2321.18     2344.53     75.50 o 
   0   0   6      519.03      623.91     28.46 o 
   2   0   6      559.52      592.39     27.10 o 
   4   0   6     1011.85      964.51     20.96 o 
   6   0   6       33.90       31.98      0.76 o 
   8   0   6     1426.24     1448.03     36.16 o 
 -13   1   6      438.94      501.67     16.90 o 
 -12   1   6       86.72       89.16      1.61 o 
 -11   1   6      155.12      160.14      3.38 o 
 -10   1   6       70.18       68.06      1.08 o 
  -9   1   6      144.25      132.59      2.03 o 
  -8   1   6      496.46      467.20      7.23 o 
  -7   1   6       42.91       37.41      0.71 o 
  -6   1   6        0.42        0.58      0.16 o 
  -5   1   6        0.42        3.71      0.25 o 
  -4   1   6      754.56      748.87     21.82 o 
  -3   1   6     3020.67     2935.10     94.57 o 
  -2   1   6      565.26      668.94     17.26 o 
  -1   1   6      896.67      958.43     24.78 o 
   0   1   6        0.50        1.40      0.17 o 
   1   1   6      718.47      721.03     27.55 o 
   2   1   6     1010.70      978.48     16.86 o 
   3   1   6       35.08       31.30      0.53 o 
   4   1   6      648.15      617.25      7.90 o 
   5   1   6      100.91       99.52      1.49 o 
   6   1   6      153.13      152.57      2.20 o 
   7   1   6      368.93      369.51      5.25 o 
   8   1   6        7.69        7.95      0.23 o 
 -12   2   6        3.92        5.37      0.20 o 
 -11   2   6      114.40      124.59      2.30 o 
 -10   2   6      662.57      645.75     10.96 o 
  -9   2   6      165.96      132.26      2.82 o 
  -8   2   6        3.62        1.32      0.09 o 
  -7   2   6      446.06      391.50      8.69 o 
  -6   2   6       22.02       23.79      0.84 o 
  -5   2   6      283.64      298.32      7.32 o 
  -4   2   6     1135.50     1116.05     34.88 o 
  -3   2   6      332.76      318.04      9.94 o 
  -2   2   6       17.16       23.14      0.80 o 
  -1   2   6      304.25      297.44      7.68 o 
   0   2   6      475.91      426.22     10.99 o 
   1   2   6      103.60      115.73      2.16 o 
   2   2   6       77.32       71.27      1.83 o 
   3   2   6     1467.48     1416.46     22.70 o 
   4   2   6      107.80      110.33      1.63 o 
   5   2   6        1.76        1.33      0.11 o 
   6   2   6     1074.55     1073.22     14.97 o 
   7   2   6      450.86      459.77      6.86 o 
   8   2   6       19.31       18.31      0.31 o 
 -12   3   6       55.44       65.19      1.79 o 
 -11   3   6      390.93      396.01      8.58 o 
 -10   3   6      348.22      347.45      6.86 o 
  -9   3   6      133.27      131.79      2.46 o 
  -8   3   6      106.72       97.29      1.81 o 
  -7   3   6       43.68       39.62      1.32 o 
  -6   3   6      273.72      249.32      6.24 o 
  -5   3   6      713.27      659.68     15.10 o 
  -4   3   6      874.94      884.83     25.52 o 
  -3   3   6        6.11        8.11      0.27 o 
  -2   3   6      133.93      148.09     14.34 o 
  -1   3   6      616.32      584.83     14.28 o 
   0   3   6       19.86       15.70      0.44 o 
   1   3   6      147.71      141.18      2.93 o 
   2   3   6       35.40       31.08      0.60 o 
   3   3   6       60.26       53.78      0.89 o 
   4   3   6       13.77       11.09      0.21 o 
   5   3   6        4.97        5.39      0.13 o 
   6   3   6       15.83       15.85      0.26 o 
   7   3   6       17.29       15.51      0.34 o 
   8   3   6       15.10       18.65      0.48 o 
 -11   4   6      152.81      180.87      9.92 o 
 -10   4   6       27.54       30.99      0.73 o 
  -9   4   6      714.28      730.84     15.91 o 
  -8   4   6       84.87       71.80      1.79 o 
  -7   4   6      128.16      119.48      2.48 o 
  -5   4   6      937.05      924.48     40.27 o 
  -4   4   6      277.02      246.98      7.22 o 
  -3   4   6      214.25      194.64      5.67 o 
  -2   4   6       21.15       13.83      1.13 o 
  -1   4   6       58.46       52.62      1.61 o 
   0   4   6       27.57       29.38      0.92 o 
   1   4   6      910.71      826.13     16.86 o 
   2   4   6       42.83       37.98      1.34 o 
   3   4   6       69.32       71.57      1.41 o 
   4   4   6        7.15        8.11      0.24 o 
   5   4   6      405.36      405.42      8.07 o 
   6   4   6        0.62        0.93      0.10 o 
   7   4   6      217.60      215.00      5.25 o 
 -10   5   6      482.79      470.37     29.03 o 
  -9   5   6      100.47       95.06      3.11 o 
  -8   5   6      235.34      228.12      5.60 o 
  -7   5   6       22.23       23.10      0.63 o 
  -6   5   6      992.62      952.85     24.07 o 
  -3   5   6       64.22       60.42      2.95 o 
  -2   5   6       13.06       39.80      2.83 o 
   0   5   6      518.94      483.47     20.36 o 
   1   5   6        3.62        6.35      1.25 o 
   2   5   6       37.67       39.03      1.31 o 
   3   5   6        9.50        8.72      0.31 o 
   4   5   6      340.04      336.94      7.01 o 
   5   5   6        3.73        3.01      0.17 o 
   6   5   6      185.78      189.88      4.26 o 
  -9   6   6        9.70        9.98      0.79 o 
  -8   6   6      106.33      105.76      3.48 o 
  -7   6   6      100.12      107.09      5.76 o 
  -6   6   6       58.31       59.54      1.73 o 
  -4   6   6      351.87      364.46      9.52 o 
  -3   6   6       40.68       37.11      1.30 o 
  -1   6   6      225.74      231.16      9.90 o 
   0   6   6      214.94      235.86      6.35 o 
   1   6   6      155.86      168.31      8.66 o 
   2   6   6       67.22       79.04      5.10 o 
   3   6   6      346.92      362.16      9.30 o 
   4   6   6       62.96       62.58      1.41 o 
   5   6   6       30.96       31.30      1.36 o 
  -5   7   6      209.68      190.73     17.35 o 
  -4   7   6      313.91      277.30     13.67 o 
  -3   7   6       55.27       50.35      3.06 o 
   1   7   6        0.07       63.50      5.78 o 
   2   7   6       67.75       61.46      2.72 o 
 -13   0   7       22.09       29.71      1.02 o 
 -11   0   7      226.15      210.89      4.45 o 
  -9   0   7        6.32        2.80      0.28 o 
  -7   0   7      294.40      267.33      9.65 o 
  -5   0   7      170.10      163.37      5.89 o 
  -3   0   7       95.92       97.18      4.31 o 
  -1   0   7      115.25      165.34      5.44 o 
   1   0   7      398.91      383.38     36.17 o 
   3   0   7     2421.96     2304.04     49.85 o 
   5   0   7     1634.32     1591.34     29.66 o 
   7   0   7       91.94       84.31      2.16 o 
 -12   1   7        5.16        6.11      0.15 o 
 -11   1   7       25.88       25.93      0.53 o 
 -10   1   7        4.00        4.46      0.17 o 
  -9   1   7      402.53      391.12      5.92 o 
  -8   1   7      640.25      593.57      9.10 o 
  -7   1   7      117.24      111.82      2.19 o 
  -6   1   7      148.85      134.73      3.37 o 
  -5   1   7      976.13      942.32     19.91 o 
  -4   1   7     2092.83     2001.36     62.42 o 
  -3   1   7      854.01      765.31     23.89 o 
  -1   1   7      423.81      447.88     11.54 o 
   0   1   7       25.03       24.33      0.49 o 
   1   1   7      692.34      677.04     11.27 o 
   2   1   7     1060.47     1027.02     19.82 o 
   3   1   7     2118.05     2001.46     28.13 o 
   4   1   7        0.98        2.25      0.28 o 
   5   1   7      174.65      169.58      2.58 o 
   6   1   7      593.60      602.49      9.01 o 
   7   1   7      639.73      688.13     12.36 o 
   8   1   7       67.06       79.38      2.72 o 
 -12   2   7       34.06       33.98      0.87 o 
 -11   2   7       54.22       55.60      1.05 o 
 -10   2   7      116.91      105.91      2.34 o 
  -9   2   7      214.69      196.11      3.54 o 
  -8   2   7       66.10       52.76      1.17 o 
  -7   2   7      534.12      506.53      9.19 o 
  -6   2   7       22.53       20.33      0.67 o 
  -5   2   7      789.73      728.79     18.00 o 
  -4   2   7        1.43        1.62      0.19 o 
  -3   2   7       72.87       67.69      1.67 o 
  -2   2   7      536.78      548.42     13.25 o 
  -1   2   7       55.75       68.53      1.17 o 
   0   2   7      322.21      293.00      4.28 o 
   1   2   7      229.57      203.83      4.25 o 
   2   2   7      291.42      284.08      5.88 o 
   3   2   7      190.36      185.66      2.57 o 
   4   2   7        1.66        1.94      0.11 o 
   5   2   7       16.71       15.87      0.27 o 
   6   2   7      243.55      245.47      3.68 o 
   7   2   7       46.90       51.26      0.85 o 
 -12   3   7      321.69      354.14      9.48 o 
 -11   3   7      239.90      267.91      7.70 o 
 -10   3   7      468.27      468.92     10.21 o 
  -9   3   7      164.92      151.22      3.19 o 
  -8   3   7       10.88       12.67      0.33 o 
  -7   3   7      206.16      195.64      5.56 o 
  -6   3   7      811.00      721.47     20.68 o 
  -5   3   7       21.75       21.16      0.73 o 
  -3   3   7      171.96      152.37      9.87 o 
  -2   3   7     1257.98     1212.86     34.62 o 
  -1   3   7      759.42      748.82     21.39 o 
   0   3   7      705.39      666.26     11.29 o 
   1   3   7      444.12      433.86      7.39 o 
   2   3   7     1035.17     1005.42     14.55 o 
   3   3   7      370.81      346.31      5.00 o 
   4   3   7      913.84      925.28     14.45 o 
   5   3   7        2.64        3.57      0.16 o 
   6   3   7      119.41      127.42      2.32 o 
   7   3   7       58.17       65.60      1.64 o 
 -11   4   7       13.33       11.58      0.28 o 
 -10   4   7       48.39       58.64      1.47 o 
  -9   4   7       17.84       13.84      0.48 o 
  -8   4   7       20.19       22.91      0.68 o 
  -7   4   7      102.27      100.51      2.85 o 
  -6   4   7      115.53      126.15      2.33 o 
  -5   4   7       14.38       14.25      0.35 o 
  -4   4   7      846.53      794.25     23.26 o 
  -3   4   7      253.67      238.89      7.56 o 
  -2   4   7      276.76      250.25      6.70 o 
  -1   4   7       22.90       16.94      1.13 o 
   0   4   7      609.54      588.30     14.21 o 
   1   4   7        5.68        5.06      0.32 o 
   2   4   7      154.85      146.79      2.60 o 
   3   4   7      107.66      102.46      2.83 o 
   4   4   7        0.15        0.62      0.12 o 
   5   4   7       55.64       55.83      1.06 o 
   6   4   7        0.83        1.18      0.07 o 
 -10   5   7       23.24       24.49      1.70 o 
  -9   5   7        1.08        1.70      0.16 o 
  -8   5   7       99.19      107.61      3.90 o 
  -7   5   7       96.63       98.76      5.19 o 
  -6   5   7      201.71      202.36      4.48 o 
  -5   5   7       52.27       49.89      1.93 o 
  -4   5   7       22.53       23.02      0.91 o 
  -2   5   7      515.42      427.51     38.56 o 
   0   5   7       11.06        8.39      0.57 o 
   1   5   7      225.21      218.69      7.89 o 
   2   5   7      266.21      273.55      5.65 o 
   3   5   7      243.00      269.04      5.98 o 
   4   5   7      141.95      139.56      3.13 o 
   5   5   7      167.26      169.11      3.78 o 
  -8   6   7      153.32      147.14      4.84 o 
  -7   6   7       48.39       52.12      2.07 o 
  -6   6   7       38.94       81.03      3.27 o 
  -4   6   7       44.00       43.20      1.70 o 
  -3   6   7      108.45      125.64     10.60 o 
   0   6   7       56.00       51.89      4.93 o 
   1   6   7        7.89        6.80      0.74 o 
   2   6   7      104.76      116.14      3.34 o 
   3   6   7       45.37       48.29      1.39 o 
  -6   7   7       18.92       32.89      3.40 o 
  -5   7   7       47.37       54.50      3.46 o 
  -4   7   7        7.52       10.21      1.93 o 
  -3   7   7      369.15      361.63     32.55 o 
  -2   7   7        0.49       53.41      4.99 o 
   0   7   7      106.03       90.83      3.97 o 
   1   7   7      272.45      282.81     12.25 o 
 -12   0   8       16.46       21.09      0.79 o 
 -10   0   8     1539.15     1572.02     41.95 o 
  -8   0   8       15.58       14.79      0.46 o 
  -6   0   8     3483.02     3179.25     69.59 o 
  -4   0   8     1081.97      970.59     27.91 o 
  -2   0   8        6.91        5.66      0.18 o 
   0   0   8     2693.31     2575.10     41.38 o 
   2   0   8       19.91       17.83      0.40 o 
   4   0   8       47.17       45.08      0.88 o 
   6   0   8      372.66      386.18     10.30 o 
 -12   1   8        3.81        4.45      0.18 o 
 -11   1   8      230.65      245.47      4.52 o 
 -10   1   8      162.71      150.96      2.58 o 
  -9   1   8      682.66      627.86     10.60 o 
  -8   1   8       71.93       68.73      1.23 o 
  -7   1   8      174.06      164.96      3.04 o 
  -6   1   8       15.93       17.82      0.34 o 
  -5   1   8      199.27      180.93      3.68 o 
  -4   1   8       63.01       59.32      1.24 o 
  -3   1   8       12.22       10.93      0.52 o 
  -2   1   8       18.14       18.24      0.41 o 
  -1   1   8      573.26      544.81      9.26 o 
   0   1   8       45.54       42.75      0.70 o 
   1   1   8      192.26      184.67      3.92 o 
   2   1   8        0.59        0.85      0.09 o 
   3   1   8        2.13        1.69      0.09 o 
   4   1   8       39.72       38.76      0.63 o 
   5   1   8       17.28       15.63      0.26 o 
   6   1   8       83.99       80.18      1.48 o 
   7   1   8      195.93      215.34      7.26 o 
 -12   2   8      124.11      144.50      3.87 o 
 -11   2   8      345.70      387.11      7.09 o 
 -10   2   8       74.20       68.26      1.30 o 
  -9   2   8      282.80      273.18      4.91 o 
  -8   2   8      384.47      381.86      6.83 o 
  -7   2   8      100.92       94.76      1.59 o 
  -6   2   8      643.45      631.53     11.51 o 
  -5   2   8     2700.81     2458.82     53.14 o 
  -4   2   8      166.71      155.34      4.36 o 
  -3   2   8        1.06        0.75      0.12 o 
  -2   2   8      938.11      916.02     18.43 o 
  -1   2   8      654.26      604.11      9.06 o 
   0   2   8       97.70       90.55      1.18 o 
   1   2   8      344.24      332.56      4.75 o 
   2   2   8     1554.61     1507.93     20.71 o 
   3   2   8       32.09       33.60      0.48 o 
   4   2   8      156.09      157.48      2.22 o 
   5   2   8      342.66      356.58      5.33 o 
   6   2   8       57.59       56.26      1.17 o 
 -11   3   8      297.58      320.07      5.78 o 
 -10   3   8        0.22        0.26      0.07 o 
  -9   3   8        0.37        0.94      0.11 o 
  -8   3   8       10.76        6.51      0.20 o 
  -7   3   8       26.80       23.76      0.56 o 
  -6   3   8       99.49       93.64      2.22 o 
  -5   3   8        6.49        5.85      0.49 o 
  -4   3   8      385.97      356.72      8.54 o 
  -3   3   8       71.74       63.45      1.31 o 
  -2   3   8      478.56      455.19      8.61 o 
  -1   3   8      271.34      275.06      5.20 o 
   0   3   8      102.92      100.51      2.04 o 
   1   3   8      107.39      114.48      2.07 o 
   2   3   8      251.21      251.20      5.05 o 
   3   3   8      190.73      195.96      3.76 o 
   4   3   8      156.01      155.71      2.63 o 
   5   3   8        5.36        4.22      0.17 o 
   6   3   8      135.65      156.24      3.85 o 
 -11   4   8      212.92      236.32      8.05 o 
 -10   4   8        0.03        0.88      0.22 o 
  -9   4   8      139.64      135.16      3.65 o 
  -8   4   8      148.86      148.76      3.97 o 
  -7   4   8     1189.47     1189.91     47.33 o 
  -6   4   8       34.10       30.92      0.70 o 
  -5   4   8       25.68       25.28      1.03 o 
  -4   4   8      292.04      281.96      6.52 o 
  -3   4   8      575.76      536.21     24.66 o 
  -2   4   8       24.03       20.87      0.79 o 
  -1   4   8       63.04       58.24      1.77 o 
   0   4   8       31.54       29.20      1.03 o 
   1   4   8      263.47      256.04     10.00 o 
   2   4   8        4.73        5.26      0.25 o 
   3   4   8      404.29      410.68     10.75 o 
   4   4   8       27.46       27.33      0.61 o 
   5   4   8       66.53       63.62      1.32 o 
  -9   5   8       16.96       17.80      0.48 o 
  -8   5   8       27.39       30.16      0.81 o 
  -7   5   8       22.39       26.43      0.70 o 
  -6   5   8      102.86      100.37      3.02 o 
  -5   5   8        6.75        8.51      0.32 o 
  -4   5   8      136.23      132.25      4.83 o 
  -3   5   8       10.45        8.87      0.96 o 
  -2   5   8       52.58       49.55      2.27 o 
  -1   5   8      176.23      165.67      7.26 o 
   0   5   8       43.43       45.08      1.53 o 
   1   5   8       28.83       27.10      0.84 o 
   2   5   8        6.80        9.16      0.58 o 
   3   5   8       57.15       65.03      2.28 o 
   4   5   8       98.08       98.71      2.05 o 
  -7   6   8      126.29      119.91      3.97 o 
  -6   6   8      160.74      142.66      8.82 o 
  -5   6   8      266.19      306.98     15.29 o 
  -4   6   8      380.08      373.10     11.74 o 
  -3   6   8      114.67      130.25      3.53 o 
  -2   6   8      110.67      122.44      3.45 o 
  -1   6   8       73.27       77.08      2.23 o 
   0   6   8       56.10       53.16      4.71 o 
   1   6   8        3.45        3.18      0.23 o 
   2   6   8      108.42      130.18      5.67 o 
  -4   7   8       54.85       62.37      5.90 o 
  -3   7   8       14.07       79.04      3.52 o 
 -11   0   9       70.52       86.11      4.54 o 
  -9   0   9       63.11       61.99      1.69 o 
  -7   0   9      538.79      531.85     14.22 o 
  -5   0   9     4833.58     4581.06     90.39 o 
  -3   0   9      164.69      151.22      2.56 o 
  -1   0   9     1631.29     1491.81     24.30 o 
   1   0   9       32.16       31.40      0.63 o 
   3   0   9      338.54      339.54      7.23 o 
   5   0   9      616.18      630.76     12.05 o 
 -12   1   9      569.03      618.71     28.97 o 
 -11   1   9      239.73      243.30      5.33 o 
 -10   1   9       33.91       34.52      0.68 o 
  -9   1   9        6.78        9.18      0.24 o 
  -8   1   9        3.66        2.94      0.14 o 
  -7   1   9      200.95      189.98      3.63 o 
  -6   1   9      144.02      135.56      2.59 o 
  -5   1   9       60.58       62.22      1.21 o 
  -4   1   9      241.20      225.26      4.27 o 
  -3   1   9      159.84      151.04      2.87 o 
  -2   1   9      790.37      764.69     11.65 o 
  -1   1   9      408.76      388.49      5.94 o 
   0   1   9        5.53        4.62      0.14 o 
   1   1   9        3.58        3.25      0.12 o 
   2   1   9        0.70        0.98      0.07 o 
   3   1   9      154.61      152.60      2.58 o 
   4   1   9      215.88      215.94      3.39 o 
   5   1   9       38.78       38.99      0.67 o 
 -11   2   9        0.71        0.38      0.06 o 
 -10   2   9      190.24      201.14      3.75 o 
  -9   2   9      135.00      141.81      2.37 o 
  -8   2   9      248.10      254.37      4.55 o 
  -7   2   9        2.01        1.39      0.14 o 
  -6   2   9      482.32      459.90      7.59 o 
  -5   2   9        9.80       11.59      0.25 o 
  -4   2   9      307.57      297.61      4.93 o 
  -3   2   9      591.89      582.01      9.04 o 
  -2   2   9       24.16       26.19      0.44 o 
  -1   2   9        0.17        0.24      0.07 o 
   0   2   9      710.39      675.83      9.27 o 
   1   2   9      198.29      197.39      2.88 o 
   2   2   9       43.32       43.56      0.62 o 
   3   2   9      394.95      391.84      5.45 o 
   4   2   9      305.29      311.41      5.18 o 
   5   2   9       14.41       14.86      0.44 o 
 -11   3   9       29.07       28.62      0.76 o 
 -10   3   9      206.45      212.03      4.04 o 
  -9   3   9      194.07      211.07      3.78 o 
  -8   3   9      112.66      112.91      2.03 o 
  -7   3   9      132.91      124.32      2.26 o 
  -6   3   9       26.07       24.77      0.56 o 
  -5   3   9        7.00        6.54      0.20 o 
  -4   3   9       42.51       40.00      0.89 o 
  -3   3   9       33.45       32.46      0.71 o 
  -2   3   9       17.00       13.00      0.33 o 
  -1   3   9      128.63      130.14      3.03 o 
   0   3   9      102.57      100.86      1.85 o 
   1   3   9      105.16       94.52      1.95 o 
   2   3   9      313.34      308.62      6.25 o 
   3   3   9       67.80       68.41      1.32 o 
   4   3   9        5.63        5.77      0.24 o 
   5   3   9        7.92        8.68      0.24 o 
 -10   4   9        0.14        0.11      0.08 o 
  -9   4   9       54.61       57.65      1.26 o 
  -8   4   9      314.94      333.09      8.90 o 
  -7   4   9       97.10       96.77      2.61 o 
  -6   4   9       21.04       18.80      0.54 o 
  -5   4   9      101.47       99.76      2.11 o 
  -4   4   9      346.87      361.49      7.84 o 
  -3   4   9      101.58      110.11      2.79 o 
  -2   4   9      357.98      362.75      7.93 o 
  -1   4   9        1.13        0.75      0.28 o 
   0   4   9        5.94        5.63      0.28 o 
   1   4   9      284.00      293.45      9.68 o 
   2   4   9     1306.44     1382.13     25.61 o 
   3   4   9        5.62        7.89      0.23 o 
   4   4   9       20.61       24.62      0.64 o 
  -8   5   9        0.34        0.40      0.08 o 
  -7   5   9        0.38        0.17      0.08 o 
  -6   5   9       14.20       13.38      0.69 o 
  -5   5   9      167.67      172.49      5.10 o 
  -4   5   9        0.37        0.45      0.08 o 
  -3   5   9        4.72        6.35      0.24 o 
  -2   5   9       84.45       93.53      2.52 o 
  -1   5   9       25.69       29.14      1.13 o 
   0   5   9        3.77        4.31      0.23 o 
   1   5   9      507.66      563.15     16.10 o 
   2   5   9       60.31       59.39      1.52 o 
  -3   6   9      266.26      292.36     29.60 o 
  -2   6   9        0.62        1.02      0.11 o 
  -1   6   9        2.69        2.04      0.23 o 
   0   6   9       58.02      133.58      5.78 o 
 -10   0  10       36.02       32.43      1.47 o 
  -8   0  10      407.13      416.60     11.92 o 
  -6   0  10       11.98        8.74      0.27 o 
  -4   0  10      300.67      290.25      6.36 o 
  -2   0  10      340.64      302.76      6.27 o 
   0   0  10        1.69        1.50      0.17 o 
   2   0  10      251.34      239.27      6.01 o 
   4   0  10       54.36       50.48      1.19 o 
 -11   1  10       73.36       81.03      1.81 o 
 -10   1  10      105.64      110.67      2.44 o 
  -9   1  10       23.96       24.48      0.45 o 
  -8   1  10      340.42      340.60      5.78 o 
  -7   1  10      571.75      555.43      9.65 o 
  -6   1  10     1171.77     1148.38     21.69 o 
  -5   1  10       11.11        8.91      0.24 o 
  -4   1  10       18.95       16.69      0.37 o 
  -3   1  10      122.60      118.35      2.27 o 
  -2   1  10      508.77      492.73      8.24 o 
  -1   1  10      416.65      389.15      5.94 o 
   0   1  10       67.38       73.15      1.15 o 
   1   1  10      164.45      158.93      2.85 o 
   2   1  10      235.50      237.14      3.36 o 
   3   1  10      362.58      376.25      5.70 o 
   4   1  10      209.89      212.76      3.95 o 
 -11   2  10       11.14       13.95      0.68 o 
 -10   2  10      153.55      173.83      3.21 o 
  -9   2  10       75.70       84.81      1.63 o 
  -8   2  10      464.37      460.75      8.21 o 
  -7   2  10      165.08      169.16      3.05 o 
  -6   2  10     1297.38     1266.47     20.94 o 
  -5   2  10        3.74        3.70      0.12 o 
  -4   2  10       89.64       88.65      1.49 o 
  -3   2  10      488.04      482.58      7.98 o 
  -2   2  10       74.81       69.46      1.07 o 
  -1   2  10        2.95        1.42      0.17 o 
   0   2  10        4.47        5.62      0.21 o 
   1   2  10      153.98      161.59      3.08 o 
   2   2  10      112.93      123.96      2.26 o 
   3   2  10        8.43       10.10      0.23 o 
   4   2  10      260.13      286.90     10.21 o 
 -10   3  10      147.10      163.76      4.39 o 
  -9   3  10      535.85      563.65     14.16 o 
  -8   3  10        0.10        0.20      0.06 o 
  -7   3  10      300.69      308.50      5.61 o 
  -6   3  10       13.89       16.81      0.34 o 
  -5   3  10      591.92      587.43     10.49 o 
  -4   3  10       35.31       37.01      0.71 o 
  -3   3  10       52.36       49.91      1.10 o 
  -2   3  10      136.55      138.19      5.10 o 
  -1   3  10      140.96      146.03      2.59 o 
   0   3  10       91.38       96.29      1.72 o 
   1   3  10      424.28      476.98      8.36 o 
   2   3  10       34.09       32.80      0.59 o 
   3   3  10       27.91       31.11      0.77 o 
  -9   4  10       94.21       93.69      2.39 o 
  -8   4  10      113.01      117.86      2.48 o 
  -7   4  10      157.67      158.00      3.30 o 
  -6   4  10       15.27       15.08      0.37 o 
  -5   4  10      331.83      324.57      6.80 o 
  -3   4  10       86.68       92.22      1.96 o 
  -2   4  10        9.34        6.29      0.24 o 
  -1   4  10      401.22      438.88     22.43 o 
   0   4  10      133.51      133.27      3.39 o 
   1   4  10       71.49       84.82      1.78 o 
   2   4  10       29.25       31.41      0.67 o 
  -7   5  10       69.19       71.73      1.52 o 
  -6   5  10       44.28       39.75      1.12 o 
  -5   5  10      131.87      137.64      5.84 o 
  -4   5  10      268.79      275.39      7.34 o 
  -3   5  10       20.29       25.69      0.72 o 
  -1   5  10      123.17      120.95      3.25 o 
   0   5  10      325.65      340.77      7.11 o 
   1   5  10       13.00       17.01      0.68 o 
 -11   0  11       32.59       44.91      1.59 o 
  -9   0  11      850.52      852.03     24.27 o 
  -7   0  11       34.02       30.50      0.92 o 
  -5   0  11      126.37      127.62      3.71 o 
  -3   0  11      442.44      480.34     13.71 o 
  -1   0  11      165.54      152.52      3.51 o 
   1   0  11      998.97     1011.28     22.93 o 
   3   0  11        6.10        9.64      0.45 o 
 -10   1  11      255.52      268.12      5.85 o 
  -9   1  11       27.23       26.06      0.86 o 
  -8   1  11        0.43        0.53      0.06 o 
  -7   1  11        0.29        0.46      0.08 o 
  -6   1  11       71.51       73.83      1.46 o 
  -5   1  11       34.22       34.08      0.63 o 
  -4   1  11       57.88       56.02      1.00 o 
  -3   1  11       11.50       11.98      0.25 o 
  -2   1  11      364.39      348.42      6.05 o 
  -1   1  11      110.68       94.44      1.51 o 
   0   1  11      238.25      251.17      5.08 o 
   1   1  11        8.88        8.14      0.24 o 
   2   1  11       56.14       58.41      1.37 o 
   3   1  11        5.57        4.20      0.23 o 
 -10   2  11       40.28       39.40      1.09 o 
  -9   2  11        0.18        0.43      0.06 o 
  -8   2  11      151.57      158.90      2.95 o 
  -7   2  11      130.44      131.66      2.39 o 
  -6   2  11        0.62        0.71      0.11 o 
  -5   2  11      150.25      151.56      2.72 o 
  -4   2  11      308.79      320.61      5.75 o 
  -3   2  11       87.18       89.23      1.61 o 
  -2   2  11       88.21       88.69      1.62 o 
  -1   2  11      481.15      469.01      8.59 o 
   0   2  11      298.92      314.18      5.00 o 
   1   2  11        0.68        0.72      0.08 o 
   2   2  11      150.40      157.31      3.38 o 
  -9   3  11      173.85      214.15      5.72 o 
  -8   3  11       28.02       23.94      1.30 o 
  -7   3  11      173.36      185.65      4.94 o 
  -6   3  11       10.06       13.45      0.38 o 
  -5   3  11      127.03      130.18      2.65 o 
  -4   3  11       39.47       39.22      0.82 o 
  -3   3  11       38.78       43.40      0.94 o 
  -2   3  11       57.39       54.72      1.15 o 
  -1   3  11       39.31       39.27      0.82 o 
   0   3  11      278.84      283.32      5.81 o 
   1   3  11       51.11       61.43      1.31 o 
  -8   4  11       18.57       17.46      0.68 o 
  -7   4  11       83.65       78.73      2.57 o 
  -6   4  11      853.99      870.74     20.59 o 
  -5   4  11        7.96        9.17      0.26 o 
  -4   4  11       46.80       52.19      1.13 o 
  -3   4  11       11.82       10.45      0.28 o 
  -2   4  11      237.37      246.14      5.17 o 
  -1   4  11       49.27       55.15      1.44 o 
   0   4  11      129.70      130.44      3.31 o 
  -5   5  11       90.96      101.49      3.52 o 
  -4   5  11        0.52        0.23      0.11 o 
  -3   5  11      102.08      104.21      3.52 o 
  -8   0  12       82.74       85.38      2.47 o 
  -6   0  12       14.23       14.52      0.48 o 
  -4   0  12      748.88      778.48     22.23 o 
  -2   0  12        7.02        5.68      0.32 o 
   0   0  12       97.25      104.60      3.03 o 
  -9   1  12      221.52      230.94      5.03 o 
  -8   1  12       78.26       80.96      1.81 o 
  -7   1  12       33.16       34.07      0.80 o 
  -6   1  12       92.53       88.33      1.75 o 
  -5   1  12      265.06      266.26      5.22 o 
  -4   1  12      135.63      139.39      3.36 o 
  -3   1  12       38.10       39.53      0.83 o 
  -2   1  12      234.04      213.09      4.16 o 
  -1   1  12      249.86      243.93      4.77 o 
   0   1  12      129.20      144.40      3.16 o 
   1   1  12       47.92       50.70      2.66 o 
  -9   2  12      201.55      217.64      5.80 o 
  -8   2  12       13.64       13.85      0.44 o 
  -7   2  12       15.85       16.19      0.41 o 
  -6   2  12      230.69      241.75      3.99 o 
  -5   2  12      103.04      105.78      1.92 o 
  -4   2  12        5.21        6.21      0.17 o 
  -3   2  12       42.17       41.92      0.95 o 
  -2   2  12       42.44       50.18      1.19 o 
  -1   2  12        3.87        5.22      0.24 o 
   0   2  12        0.72        0.74      0.08 o 
  -7   3  12      511.44      540.34     18.26 o 
  -6   3  12        2.41        2.99      0.13 o 
  -5   3  12        0.74        1.01      0.11 o 
  -4   3  12        0.01        0.04      0.09 o 
  -3   3  12      532.87      528.99     11.82 o 
  -2   3  12      136.35      138.43      3.72 o 
  -5   4  12       17.52       17.46      0.68 o 
  -4   4  12       87.61       91.06      3.06 o 
  -3   4  12        0.92        1.59      0.11 o 
  -7   0  13      292.19      296.53     12.81 o 
  -5   0  13        5.19        5.69      0.34 o 
  -3   0  13       11.06       17.25      0.56 o 
  -7   1  13      145.22      165.97      4.47 o 
  -6   1  13      152.18      165.65      3.61 o 
  -5   1  13       55.62       51.75      1.16 o 
  -4   1  13        3.50        3.04      0.14 o 
  -3   1  13        7.33       10.64      0.28 o 
  -2   1  13       23.24       23.06      0.68 o 
  -6   2  13       47.04       47.99      1.34 o 
  -5   2  13      188.60      211.99      5.64 o 
  -4   2  13        0.86        1.18      0.28 o 
  -3   2  13       17.02       18.18      0.54 o 
                                                 
